# Supplementary material for: The Distribution of Campylobacter jejuni Virulence Genes in Genomes Worldwide Derived from the NCBI Pathogen Detection Database
Source: Genes (Basel). 2021 Sep 28;12(10):1538. doi: 10.3390/genes12101538 (PMC8535712; doi:10.3390/genes12101538)
Supplement: Supplementary file 1 [file genes-12-01538-s001.zip]

Archive with 3 entries (2 files):
- supplementary/
- supplementary/supplementary  Figure S1.tiff
- supplementary/supplementary Table S1.xlsx
