# Supplementary material for: The Distribution of Campylobacter jejuni Virulence Genes in Genomes Worldwide Derived from the NCBI Pathogen Detection Database
Source: Genes (Basel). 2021 Sep 28;12(10):1538. doi: 10.3390/genes12101538 (PMC8535712; doi:10.3390/genes12101538)
Supplement: Supplementary file 1 [file genes-12-01538-s001.zip › supplementary/supplementary Table S1.xlsx]

## Sheet: kmerFinder
Assembly	Num	Score	Expected	Template_length	Query_Coverage	Template_Coverage	Depth	tot_query_Coverage	tot_template_Coverage	tot_depth	q_value	p_value	Accession	Number	Description	Taxonomy	TAXID	Species
GCA_000009085.1	2410	54323	0	54323	100.00	100.00	1.00	100.00	100.00	1.00	54323.00	1.0e-26	NZ_CP040617.1	2572083	Campylobacter sp. CFSAN093259 chromosome, complete genome	cellular organisms; Bacteria; Proteobacteria; delta/epsilon subdivisions; Epsilonproteobacteria; Campylobacterales; Campylobacteraceae; Campylobacter; unclassified Campylobacter; Campylobacter sp. CFSAN093259	2572083	Campylobacter sp. CFSAN093259
GCA_000011865.1	12202	58448	0	58448	100.00	100.00	1.00	100.00	100.00	1.00	58448.00	1.0e-26	NZ_CP040617.1	2572083	Campylobacter sp. CFSAN093259 chromosome, complete genome	cellular organisms; Bacteria; Proteobacteria; delta/epsilon subdivisions; Epsilonproteobacteria; Campylobacterales; Campylobacteraceae; Campylobacter; unclassified Campylobacter; Campylobacter sp. CFSAN093259	2572083	Campylobacter sp. CFSAN093259
GCA_000015085.1	16969	54223	0	54223	100.00	100.00	1.00	100.00	100.00	1.00	54223.00	1.0e-26	NC_008599.1	360106	Campylobacter fetus subsp. fetus 82-40, complete genome	cellular organisms; Bacteria; Proteobacteria; delta/epsilon subdivisions; Epsilonproteobacteria; Campylobacterales; Campylobacteraceae; Campylobacter; Campylobacter fetus; Campylobacter fetus subsp. fetus; Campylobacter fetus subsp. fetus 82-40	196	Campylobacter fetus
GCA_000015525.1	9740	53530	0	53520	95.71	100.00	1.00	95.71	100.00	1.00	53529.31	1.0e-26	NZ_CP040617.1	2572083	Campylobacter sp. CFSAN093259 chromosome, complete genome	cellular organisms; Bacteria; Proteobacteria; delta/epsilon subdivisions; Epsilonproteobacteria; Campylobacterales; Campylobacteraceae; Campylobacter; unclassified Campylobacter; Campylobacter sp. CFSAN093259	2572083	Campylobacter sp. CFSAN093259
GCA_000017465.2	4468	58346	0	58346	100.00	100.00	1.00	100.00	100.00	1.00	58346.00	1.0e-26	NC_009715.2	360105	Campylobacter curvus 525.92, complete genome	cellular organisms; Bacteria; Proteobacteria; delta/epsilon subdivisions; Epsilonproteobacteria; Campylobacterales; Campylobacteraceae; Campylobacter; Campylobacter curvus; Campylobacter curvus 525.92	200	Campylobacter curvus
GCA_000017585.1	17932	50171	0	50171	99.84	100.00	1.00	99.84	100.00	1.00	50170.99	1.0e-26	NC_009714.1	360107	Campylobacter hominis ATCC BAA-381, complete genome	cellular organisms; Bacteria; Proteobacteria; delta/epsilon subdivisions; Epsilonproteobacteria; Campylobacterales; Campylobacteraceae; Campylobacter; Campylobacter hominis; Campylobacter hominis ATCC BAA-381	76517	Campylobacter hominis
GCA_000017725.2	3668	66398	0	66230	98.05	100.00	1.00	98.05	100.00	1.00	66397.77	1.0e-26	NC_009802.2	360104	Campylobacter concisus 13826, complete genome	cellular organisms; Bacteria; Proteobacteria; delta/epsilon subdivisions; Epsilonproteobacteria; Campylobacterales; Campylobacteraceae; Campylobacter; Campylobacter concisus; Campylobacter concisus 13826	199	Campylobacter concisus
GCA_000017905.1	8446	53793	0	53793	100.00	100.00	1.00	100.00	100.00	1.00	53793.00	1.0e-26	NZ_CP040617.1	2572083	Campylobacter sp. CFSAN093259 chromosome, complete genome	cellular organisms; Bacteria; Proteobacteria; delta/epsilon subdivisions; Epsilonproteobacteria; Campylobacterales; Campylobacteraceae; Campylobacter; unclassified Campylobacter; Campylobacter sp. CFSAN093259	2572083	Campylobacter sp. CFSAN093259
GCA_000019205.1	8052	55081	0	55078	97.43	100.00	1.00	97.43	100.00	1.00	55080.77	1.0e-26	NC_012039.1	306263	Campylobacter lari RM2100, complete genome	cellular organisms; Bacteria; Proteobacteria; delta/epsilon subdivisions; Epsilonproteobacteria; Campylobacterales; Campylobacteraceae; Campylobacter; Campylobacter lari; Campylobacter lari RM2100	201	Campylobacter lari
GCA_000025425.1	20293	54155	0	54150	98.23	100.00	1.00	98.23	100.00	1.00	54154.72	1.0e-26	NZ_CP040617.1	2572083	Campylobacter sp. CFSAN093259 chromosome, complete genome	cellular organisms; Bacteria; Proteobacteria; delta/epsilon subdivisions; Epsilonproteobacteria; Campylobacterales; Campylobacteraceae; Campylobacter; unclassified Campylobacter; Campylobacter sp. CFSAN093259	2572083	Campylobacter sp. CFSAN093259
GCA_000146835.1	11862	54538	0	55347	98.49	99.61	0.99	98.49	99.61	0.99	54537.84	1.0e-26	NZ_CP046317.1	195	Campylobacter coli strain FDAARGOS_735 chromosome, complete genome	cellular organisms; Bacteria; Proteobacteria; delta/epsilon subdivisions; Epsilonproteobacteria; Campylobacterales; Campylobacteraceae; Campylobacter; Campylobacter coli	195	Campylobacter coli
GCA_000148705.1	17677	53389	0	53389	100.00	100.00	1.00	100.00	100.00	1.00	53389.00	1.0e-26	NZ_CP040617.1	2572083	Campylobacter sp. CFSAN093259 chromosome, complete genome	cellular organisms; Bacteria; Proteobacteria; delta/epsilon subdivisions; Epsilonproteobacteria; Campylobacterales; Campylobacteraceae; Campylobacter; unclassified Campylobacter; Campylobacter sp. CFSAN093259	2572083	Campylobacter sp. CFSAN093259
GCA_000163975.1	14973	39631	1	55652	71.24	71.45	0.71	71.24	71.45	0.71	39626.84	1.0e-26	NZ_CP040617.1	2572083	Campylobacter sp. CFSAN093259 chromosome, complete genome	cellular organisms; Bacteria; Proteobacteria; delta/epsilon subdivisions; Epsilonproteobacteria; Campylobacterales; Campylobacteraceae; Campylobacter; unclassified Campylobacter; Campylobacter sp. CFSAN093259	2572083	Campylobacter sp. CFSAN093259
GCA_000167395.1	3907	30401	1	51016	54.81	59.81	0.60	54.81	59.81	0.60	30397.03	1.0e-26	NZ_CP053849.1	1031733	Campylobacter upsaliensis RM3940 chromosome, complete genome	cellular organisms; Bacteria; Proteobacteria; delta/epsilon subdivisions; Epsilonproteobacteria; Campylobacterales; Campylobacteraceae; Campylobacter; Campylobacter upsaliensis; Campylobacter upsaliensis RM3940	28080	Campylobacter upsaliensis
GCA_000167415.1	20500	55709	0	55517	91.08	99.74	1.00	91.08	99.74	1.00	55707.42	1.0e-26	NZ_CP066027.1	195	Campylobacter coli strain FDAARGOS_1028 chromosome, complete genome	cellular organisms; Bacteria; Proteobacteria; delta/epsilon subdivisions; Epsilonproteobacteria; Campylobacterales; Campylobacteraceae; Campylobacter; Campylobacter coli	195	Campylobacter coli
GCA_000168115.1	20229	55520	0	55917	99.97	99.72	0.99	99.97	99.72	0.99	55520.00	1.0e-26	NZ_CP040617.1	2572083	Campylobacter sp. CFSAN093259 chromosome, complete genome	cellular organisms; Bacteria; Proteobacteria; delta/epsilon subdivisions; Epsilonproteobacteria; Campylobacterales; Campylobacteraceae; Campylobacter; unclassified Campylobacter; Campylobacter sp. CFSAN093259	2572083	Campylobacter sp. CFSAN093259
GCA_000168135.1	6984	54874	0	55049	99.97	99.89	1.00	99.97	99.89	1.00	54874.00	1.0e-26	NZ_CP040617.1	2572083	Campylobacter sp. CFSAN093259 chromosome, complete genome	cellular organisms; Bacteria; Proteobacteria; delta/epsilon subdivisions; Epsilonproteobacteria; Campylobacterales; Campylobacteraceae; Campylobacter; unclassified Campylobacter; Campylobacter sp. CFSAN093259	2572083	Campylobacter sp. CFSAN093259
GCA_000168175.1	12328	54521	0	55284	97.53	97.62	0.99	97.53	97.62	0.99	54520.67	1.0e-26	NZ_CP040617.1	2572083	Campylobacter sp. CFSAN093259 chromosome, complete genome	cellular organisms; Bacteria; Proteobacteria; delta/epsilon subdivisions; Epsilonproteobacteria; Campylobacterales; Campylobacteraceae; Campylobacter; unclassified Campylobacter; Campylobacter sp. CFSAN093259	2572083	Campylobacter sp. CFSAN093259
GCA_000168195.1	397	54179	0	55639	97.83	97.81	0.97	97.83	97.81	0.97	54178.61	1.0e-26	NZ_CP040608.1	2572065	Campylobacter sp. CFSAN093226 chromosome, complete genome	cellular organisms; Bacteria; Proteobacteria; delta/epsilon subdivisions; Epsilonproteobacteria; Campylobacterales; Campylobacteraceae; Campylobacter; unclassified Campylobacter; Campylobacter sp. CFSAN093226	2572065	Campylobacter sp. CFSAN093226
GCA_000171795.2	7445	53943	0	53943	100.00	100.00	1.00	100.00	100.00	1.00	53943.00	1.0e-26	NZ_CP040617.1	2572083	Campylobacter sp. CFSAN093259 chromosome, complete genome	cellular organisms; Bacteria; Proteobacteria; delta/epsilon subdivisions; Epsilonproteobacteria; Campylobacterales; Campylobacteraceae; Campylobacter; unclassified Campylobacter; Campylobacter sp. CFSAN093259	2572083	Campylobacter sp. CFSAN093259
GCA_000174175.1	15638	54999	0	56364	99.97	99.45	0.98	99.97	99.45	0.98	54999.00	1.0e-26	NZ_CP012543.1	203	Campylobacter rectus strain ATCC 33238 chromosome, complete genome	cellular organisms; Bacteria; Proteobacteria; delta/epsilon subdivisions; Epsilonproteobacteria; Campylobacterales; Campylobacteraceae; Campylobacter; Campylobacter rectus	203	Campylobacter rectus
GCA_000175655.1	19448	45006	0	45526	100.00	99.94	0.99	100.00	99.94	0.99	45006.00	1.0e-26	NZ_CP012544.1	204	Campylobacter showae strain ATCC 51146 chromosome, complete genome	cellular organisms; Bacteria; Proteobacteria; delta/epsilon subdivisions; Epsilonproteobacteria; Campylobacterales; Campylobacteraceae; Campylobacter; Campylobacter showae	204	Campylobacter showae
GCA_000175875.1	425	53760	0	54462	99.98	99.87	0.99	99.98	99.87	0.99	53760.00	1.0e-26	NZ_CP012196.1	824	Campylobacter gracilis strain ATCC 33236, complete genome	cellular organisms; Bacteria; Proteobacteria; delta/epsilon subdivisions; Epsilonproteobacteria; Campylobacterales; Campylobacteraceae; Campylobacter; Campylobacter gracilis	824	Campylobacter gracilis
GCA_000184205.1	7351	55301	0	55299	97.55	100.00	1.00	97.55	100.00	1.00	55300.66	1.0e-26	NZ_CP040617.1	2572083	Campylobacter sp. CFSAN093259 chromosome, complete genome	cellular organisms; Bacteria; Proteobacteria; delta/epsilon subdivisions; Epsilonproteobacteria; Campylobacterales; Campylobacteraceae; Campylobacter; unclassified Campylobacter; Campylobacter sp. CFSAN093259	2572083	Campylobacter sp. CFSAN093259
GCA_000185345.1	3907	43643	0	51016	85.12	86.72	0.86	85.12	86.72	0.86	43641.81	1.0e-26	NZ_CP053849.1	1031733	Campylobacter upsaliensis RM3940 chromosome, complete genome	cellular organisms; Bacteria; Proteobacteria; delta/epsilon subdivisions; Epsilonproteobacteria; Campylobacterales; Campylobacteraceae; Campylobacter; Campylobacter upsaliensis; Campylobacter upsaliensis RM3940	28080	Campylobacter upsaliensis
GCA_000430385.1	16199	56286	0	56286	100.00	100.00	1.00	100.00	100.00	1.00	56286.00	1.0e-26	NC_021834.1	1338035	Campylobacter jejuni 32488, complete sequence	cellular organisms; Bacteria; Proteobacteria; delta/epsilon subdivisions; Epsilonproteobacteria; Campylobacterales; Campylobacteraceae; Campylobacter; Campylobacter jejuni; Campylobacter jejuni 32488	197	Campylobacter jejuni
GCA_000466065.2	13079	56915	0	56915	100.00	100.00	1.00	100.00	100.00	1.00	56915.00	1.0e-26	NC_022351.2	1380768	Campylobacter jejuni subsp. jejuni 00-2538, complete genome	cellular organisms; Bacteria; Proteobacteria; delta/epsilon subdivisions; Epsilonproteobacteria; Campylobacterales; Campylobacteraceae; Campylobacter; Campylobacter jejuni; Campylobacter jejuni subsp. jejuni; Campylobacter jejuni subsp. jejuni 00-2538	197	Campylobacter jejuni
GCA_000242375.2	3674	51251	0	54982	93.56	93.20	0.93	93.56	93.20	0.93	51249.88	1.0e-26	NZ_CP040612.1	2572059	Campylobacter sp. CFSAN093241 chromosome, complete genome	cellular organisms; Bacteria; Proteobacteria; delta/epsilon subdivisions; Epsilonproteobacteria; Campylobacterales; Campylobacteraceae; Campylobacter; unclassified Campylobacter; Campylobacter sp. CFSAN093241	2572059	Campylobacter sp. CFSAN093241
GCA_000242395.2	3674	50971	0	54982	92.84	92.57	0.93	92.84	92.57	0.93	50969.77	1.0e-26	NZ_CP040612.1	2572059	Campylobacter sp. CFSAN093241 chromosome, complete genome	cellular organisms; Bacteria; Proteobacteria; delta/epsilon subdivisions; Epsilonproteobacteria; Campylobacterales; Campylobacteraceae; Campylobacter; unclassified Campylobacter; Campylobacter sp. CFSAN093241	2572059	Campylobacter sp. CFSAN093241
GCA_000253415.2	1763	52440	0	57993	92.83	91.84	0.90	92.83	91.84	0.90	52438.69	1.0e-26	NZ_CP044175.1	195	Campylobacter coli strain AR-0411 chromosome, complete genome	cellular organisms; Bacteria; Proteobacteria; delta/epsilon subdivisions; Epsilonproteobacteria; Campylobacterales; Campylobacteraceae; Campylobacter; Campylobacter coli	195	Campylobacter coli
GCA_000253435.2	16827	47265	1	60568	81.06	85.28	0.78	81.06	85.28	0.78	47261.75	1.0e-26	NZ_CP017873.1	195	Campylobacter coli strain WA333 chromosome, complete genome	cellular organisms; Bacteria; Proteobacteria; delta/epsilon subdivisions; Epsilonproteobacteria; Campylobacterales; Campylobacteraceae; Campylobacter; Campylobacter coli	195	Campylobacter coli
GCA_000253455.2	1763	48203	0	57993	87.12	84.43	0.83	87.12	84.43	0.83	48200.76	1.0e-26	NZ_CP044175.1	195	Campylobacter coli strain AR-0411 chromosome, complete genome	cellular organisms; Bacteria; Proteobacteria; delta/epsilon subdivisions; Epsilonproteobacteria; Campylobacterales; Campylobacteraceae; Campylobacter; Campylobacter coli	195	Campylobacter coli
GCA_000253475.2	16827	46115	0	60568	84.81	83.20	0.76	84.81	83.20	0.76	46112.39	1.0e-26	NZ_CP017873.1	195	Campylobacter coli strain WA333 chromosome, complete genome	cellular organisms; Bacteria; Proteobacteria; delta/epsilon subdivisions; Epsilonproteobacteria; Campylobacterales; Campylobacteraceae; Campylobacter; Campylobacter coli	195	Campylobacter coli
GCA_000253495.2	11080	50202	1	66965	83.66	81.12	0.75	83.66	81.12	0.75	50198.85	1.0e-26	NZ_CP019977.1	195	Campylobacter coli strain aerotolerant OR12, complete genome	cellular organisms; Bacteria; Proteobacteria; delta/epsilon subdivisions; Epsilonproteobacteria; Campylobacterales; Campylobacteraceae; Campylobacter; Campylobacter coli	195	Campylobacter coli
GCA_000253515.2	11080	48373	0	66965	86.35	78.20	0.72	86.35	78.20	0.72	48370.38	1.0e-26	NZ_CP019977.1	195	Campylobacter coli strain aerotolerant OR12, complete genome	cellular organisms; Bacteria; Proteobacteria; delta/epsilon subdivisions; Epsilonproteobacteria; Campylobacterales; Campylobacteraceae; Campylobacter; Campylobacter coli	195	Campylobacter coli
GCA_000253535.2	1787	52819	0	55297	93.12	96.71	0.96	93.12	96.71	0.96	52817.76	1.0e-26	NZ_CP061537.1	195	Campylobacter coli strain PSU-32 chromosome, complete genome	cellular organisms; Bacteria; Proteobacteria; delta/epsilon subdivisions; Epsilonproteobacteria; Campylobacterales; Campylobacteraceae; Campylobacter; Campylobacter coli	195	Campylobacter coli
GCA_000253555.2	10924	50864	0	56729	88.57	90.88	0.90	88.57	90.88	0.90	50861.97	1.0e-26	NZ_CP018900.1	195	Campylobacter coli strain YH502 chromosome, complete genome	cellular organisms; Bacteria; Proteobacteria; delta/epsilon subdivisions; Epsilonproteobacteria; Campylobacterales; Campylobacteraceae; Campylobacter; Campylobacter coli	195	Campylobacter coli
GCA_000253575.2	10133	47078	0	55887	89.10	84.92	0.84	89.10	84.92	0.84	47076.32	1.0e-26	NZ_CP017871.1	195	Campylobacter coli strain BP3183 chromosome, complete genome	cellular organisms; Bacteria; Proteobacteria; delta/epsilon subdivisions; Epsilonproteobacteria; Campylobacterales; Campylobacteraceae; Campylobacter; Campylobacter coli	195	Campylobacter coli
GCA_000253595.2	10133	43973	0	55887	87.78	79.32	0.79	87.78	79.32	0.79	43971.10	1.0e-26	NZ_CP017871.1	195	Campylobacter coli strain BP3183 chromosome, complete genome	cellular organisms; Bacteria; Proteobacteria; delta/epsilon subdivisions; Epsilonproteobacteria; Campylobacterales; Campylobacteraceae; Campylobacter; Campylobacter coli	195	Campylobacter coli
GCA_000253615.2	13116	49223	0	55711	92.64	89.33	0.88	92.64	89.33	0.88	49221.81	1.0e-26	NZ_CP007179.1	1183380	Campylobacter coli RM5611, complete genome	cellular organisms; Bacteria; Proteobacteria; delta/epsilon subdivisions; Epsilonproteobacteria; Campylobacterales; Campylobacteraceae; Campylobacter; Campylobacter coli; Campylobacter coli RM5611	195	Campylobacter coli
GCA_000253635.2	11080	50440	1	66965	80.02	81.49	0.75	80.02	81.49	0.75	50435.74	1.0e-26	NZ_CP019977.1	195	Campylobacter coli strain aerotolerant OR12, complete genome	cellular organisms; Bacteria; Proteobacteria; delta/epsilon subdivisions; Epsilonproteobacteria; Campylobacterales; Campylobacteraceae; Campylobacter; Campylobacter coli	195	Campylobacter coli
GCA_000253655.2	33	49309	0	55007	86.30	89.82	0.90	86.30	89.82	0.90	49306.74	1.0e-26	NZ_CP017868.1	195	Campylobacter coli strain MG1116, complete genome	cellular organisms; Bacteria; Proteobacteria; delta/epsilon subdivisions; Epsilonproteobacteria; Campylobacterales; Campylobacteraceae; Campylobacter; Campylobacter coli	195	Campylobacter coli
GCA_000253675.2	13116	54323	0	55711	99.24	98.57	0.98	99.24	98.57	0.98	54322.87	1.0e-26	NZ_CP007179.1	1183380	Campylobacter coli RM5611, complete genome	cellular organisms; Bacteria; Proteobacteria; delta/epsilon subdivisions; Epsilonproteobacteria; Campylobacterales; Campylobacteraceae; Campylobacter; Campylobacter coli; Campylobacter coli RM5611	195	Campylobacter coli
GCA_000253695.2	18837	47660	1	59839	82.80	80.56	0.80	82.80	80.56	0.80	47656.77	1.0e-26	NZ_CP007183.1	1183378	Campylobacter coli RM1875, complete genome	cellular organisms; Bacteria; Proteobacteria; delta/epsilon subdivisions; Epsilonproteobacteria; Campylobacterales; Campylobacteraceae; Campylobacter; Campylobacter coli; Campylobacter coli RM1875	195	Campylobacter coli
GCA_000253715.2	883	53847	0	54952	95.52	99.04	0.98	95.52	99.04	0.98	53846.28	1.0e-26	NZ_CP013034.1	195	Campylobacter coli strain HC2-48, complete genome	cellular organisms; Bacteria; Proteobacteria; delta/epsilon subdivisions; Epsilonproteobacteria; Campylobacterales; Campylobacteraceae; Campylobacter; Campylobacter coli	195	Campylobacter coli
GCA_000253735.2	18837	49100	0	59839	85.60	82.97	0.82	85.60	82.97	0.82	49097.18	1.0e-26	NZ_CP007183.1	1183378	Campylobacter coli RM1875, complete genome	cellular organisms; Bacteria; Proteobacteria; delta/epsilon subdivisions; Epsilonproteobacteria; Campylobacterales; Campylobacteraceae; Campylobacter; Campylobacter coli; Campylobacter coli RM1875	195	Campylobacter coli
GCA_000253755.2	6650	44845	0	60776	88.51	80.69	0.74	88.51	80.69	0.74	44843.21	1.0e-26	NZ_CP017875.1	195	Campylobacter coli strain ZV1224 chromosome, complete genome	cellular organisms; Bacteria; Proteobacteria; delta/epsilon subdivisions; Epsilonproteobacteria; Campylobacterales; Campylobacteraceae; Campylobacter; Campylobacter coli	195	Campylobacter coli
GCA_000253775.2	6650	41979	0	60776	82.91	75.53	0.69	82.91	75.53	0.69	41976.45	1.0e-26	NZ_CP017875.1	195	Campylobacter coli strain ZV1224 chromosome, complete genome	cellular organisms; Bacteria; Proteobacteria; delta/epsilon subdivisions; Epsilonproteobacteria; Campylobacterales; Campylobacteraceae; Campylobacter; Campylobacter coli	195	Campylobacter coli
GCA_000253795.2	13116	49445	0	55711	99.58	89.75	0.89	99.58	89.75	0.89	49444.93	1.0e-26	NZ_CP007179.1	1183380	Campylobacter coli RM5611, complete genome	cellular organisms; Bacteria; Proteobacteria; delta/epsilon subdivisions; Epsilonproteobacteria; Campylobacterales; Campylobacteraceae; Campylobacter; Campylobacter coli; Campylobacter coli RM5611	195	Campylobacter coli
GCA_000253815.3	18837	47623	0	59839	84.87	80.51	0.80	84.87	80.51	0.80	47620.33	1.0e-26	NZ_CP007183.1	1183378	Campylobacter coli RM1875, complete genome	cellular organisms; Bacteria; Proteobacteria; delta/epsilon subdivisions; Epsilonproteobacteria; Campylobacterales; Campylobacteraceae; Campylobacter; Campylobacter coli; Campylobacter coli RM1875	195	Campylobacter coli
GCA_000253835.2	1763	49234	0	57993	84.52	86.22	0.85	84.52	86.22	0.85	49231.09	1.0e-26	NZ_CP044175.1	195	Campylobacter coli strain AR-0411 chromosome, complete genome	cellular organisms; Bacteria; Proteobacteria; delta/epsilon subdivisions; Epsilonproteobacteria; Campylobacterales; Campylobacteraceae; Campylobacter; Campylobacter coli	195	Campylobacter coli
GCA_000253855.3	18837	46618	0	59839	86.95	78.78	0.78	86.95	78.78	0.78	46615.75	1.0e-26	NZ_CP007183.1	1183378	Campylobacter coli RM1875, complete genome	cellular organisms; Bacteria; Proteobacteria; delta/epsilon subdivisions; Epsilonproteobacteria; Campylobacterales; Campylobacteraceae; Campylobacter; Campylobacter coli; Campylobacter coli RM1875	195	Campylobacter coli
GCA_000253875.2	18837	49993	0	59839	87.22	84.47	0.84	87.22	84.47	0.84	49990.67	1.0e-26	NZ_CP007183.1	1183378	Campylobacter coli RM1875, complete genome	cellular organisms; Bacteria; Proteobacteria; delta/epsilon subdivisions; Epsilonproteobacteria; Campylobacterales; Campylobacteraceae; Campylobacter; Campylobacter coli; Campylobacter coli RM1875	195	Campylobacter coli
GCA_000253895.3	18837	47690	1	59839	83.56	80.61	0.80	83.56	80.61	0.80	47686.93	1.0e-26	NZ_CP007183.1	1183378	Campylobacter coli RM1875, complete genome	cellular organisms; Bacteria; Proteobacteria; delta/epsilon subdivisions; Epsilonproteobacteria; Campylobacterales; Campylobacteraceae; Campylobacter; Campylobacter coli; Campylobacter coli RM1875	195	Campylobacter coli
GCA_000253915.2	16827	49185	0	60568	89.11	88.77	0.81	89.11	88.77	0.81	49183.25	1.0e-26	NZ_CP017873.1	195	Campylobacter coli strain WA333 chromosome, complete genome	cellular organisms; Bacteria; Proteobacteria; delta/epsilon subdivisions; Epsilonproteobacteria; Campylobacterales; Campylobacteraceae; Campylobacter; Campylobacter coli	195	Campylobacter coli
GCA_000253935.2	6650	41317	0	60776	83.41	74.33	0.68	83.41	74.33	0.68	41314.52	1.0e-26	NZ_CP017875.1	195	Campylobacter coli strain ZV1224 chromosome, complete genome	cellular organisms; Bacteria; Proteobacteria; delta/epsilon subdivisions; Epsilonproteobacteria; Campylobacterales; Campylobacteraceae; Campylobacter; Campylobacter coli	195	Campylobacter coli
GCA_000253955.3	1611	45838	1	60236	79.25	78.37	0.76	79.25	78.37	0.76	45834.29	1.0e-26	NZ_CP007181.1	1183379	Campylobacter coli RM4661, complete genome	cellular organisms; Bacteria; Proteobacteria; delta/epsilon subdivisions; Epsilonproteobacteria; Campylobacterales; Campylobacteraceae; Campylobacter; Campylobacter coli; Campylobacter coli RM4661	195	Campylobacter coli
GCA_000253975.2	14308	49757	0	56057	88.20	89.15	0.89	88.20	89.15	0.89	49754.87	1.0e-26	NZ_CP017878.1	195	Campylobacter coli strain BG2108 chromosome, complete genome	cellular organisms; Bacteria; Proteobacteria; delta/epsilon subdivisions; Epsilonproteobacteria; Campylobacterales; Campylobacteraceae; Campylobacter; Campylobacter coli	195	Campylobacter coli
GCA_000253995.2	13116	51513	0	55711	91.12	93.48	0.92	91.12	93.48	0.92	51511.71	1.0e-26	NZ_CP007179.1	1183380	Campylobacter coli RM5611, complete genome	cellular organisms; Bacteria; Proteobacteria; delta/epsilon subdivisions; Epsilonproteobacteria; Campylobacterales; Campylobacteraceae; Campylobacter; Campylobacter coli; Campylobacter coli RM5611	195	Campylobacter coli
GCA_000254015.2	10238	48649	0	54988	89.46	89.55	0.88	89.46	89.55	0.88	48647.19	1.0e-26	NZ_CP015528.1	195	Campylobacter coli strain YH501, complete genome	cellular organisms; Bacteria; Proteobacteria; delta/epsilon subdivisions; Epsilonproteobacteria; Campylobacterales; Campylobacteraceae; Campylobacter; Campylobacter coli	195	Campylobacter coli
GCA_000254035.2	16596	49724	0	54541	93.14	92.17	0.91	93.14	92.17	0.91	49722.86	1.0e-26	NZ_CP058340.1	195	Campylobacter coli strain 20A420 chromosome, complete genome	cellular organisms; Bacteria; Proteobacteria; delta/epsilon subdivisions; Epsilonproteobacteria; Campylobacterales; Campylobacteraceae; Campylobacter; Campylobacter coli	195	Campylobacter coli
GCA_000254055.2	16596	49712	0	54541	93.13	92.14	0.91	93.13	92.14	0.91	49710.86	1.0e-26	NZ_CP058340.1	195	Campylobacter coli strain 20A420 chromosome, complete genome	cellular organisms; Bacteria; Proteobacteria; delta/epsilon subdivisions; Epsilonproteobacteria; Campylobacterales; Campylobacteraceae; Campylobacter; Campylobacter coli	195	Campylobacter coli
GCA_000254075.2	11080	51246	0	66965	87.07	82.82	0.77	87.07	82.82	0.77	51243.35	1.0e-26	NZ_CP019977.1	195	Campylobacter coli strain aerotolerant OR12, complete genome	cellular organisms; Bacteria; Proteobacteria; delta/epsilon subdivisions; Epsilonproteobacteria; Campylobacterales; Campylobacteraceae; Campylobacter; Campylobacter coli	195	Campylobacter coli
GCA_000254095.2	18837	47705	0	59839	85.75	80.63	0.80	85.75	80.63	0.80	47702.34	1.0e-26	NZ_CP007183.1	1183378	Campylobacter coli RM1875, complete genome	cellular organisms; Bacteria; Proteobacteria; delta/epsilon subdivisions; Epsilonproteobacteria; Campylobacterales; Campylobacteraceae; Campylobacter; Campylobacter coli; Campylobacter coli RM1875	195	Campylobacter coli
GCA_000254115.2	20843	48275	0	57040	87.73	85.49	0.85	87.73	85.49	0.85	48272.92	1.0e-26	NZ_CP076509.1	195	Campylobacter coli strain R18.1828 chromosome, complete genome	cellular organisms; Bacteria; Proteobacteria; delta/epsilon subdivisions; Epsilonproteobacteria; Campylobacterales; Campylobacteraceae; Campylobacter; Campylobacter coli	195	Campylobacter coli
GCA_000254135.2	18837	58874	0	59839	96.54	99.49	0.98	96.54	99.49	0.98	58873.50	1.0e-26	NZ_CP007183.1	1183378	Campylobacter coli RM1875, complete genome	cellular organisms; Bacteria; Proteobacteria; delta/epsilon subdivisions; Epsilonproteobacteria; Campylobacterales; Campylobacteraceae; Campylobacter; Campylobacter coli; Campylobacter coli RM1875	195	Campylobacter coli
GCA_000254155.2	14308	45407	0	56057	87.76	81.37	0.81	87.76	81.37	0.81	45405.05	1.0e-26	NZ_CP017878.1	195	Campylobacter coli strain BG2108 chromosome, complete genome	cellular organisms; Bacteria; Proteobacteria; delta/epsilon subdivisions; Epsilonproteobacteria; Campylobacterales; Campylobacteraceae; Campylobacter; Campylobacter coli	195	Campylobacter coli
GCA_000254175.2	11080	49366	1	66965	83.57	79.78	0.74	83.57	79.78	0.74	49362.70	1.0e-26	NZ_CP019977.1	195	Campylobacter coli strain aerotolerant OR12, complete genome	cellular organisms; Bacteria; Proteobacteria; delta/epsilon subdivisions; Epsilonproteobacteria; Campylobacterales; Campylobacteraceae; Campylobacter; Campylobacter coli	195	Campylobacter coli
GCA_000254195.2	9623	50404	0	54740	95.50	93.07	0.92	95.50	93.07	0.92	50403.36	1.0e-26	NZ_CP011015.1	195	Campylobacter coli strain FB1, complete genome	cellular organisms; Bacteria; Proteobacteria; delta/epsilon subdivisions; Epsilonproteobacteria; Campylobacterales; Campylobacteraceae; Campylobacter; Campylobacter coli	195	Campylobacter coli
GCA_000254215.2	1763	48364	0	57993	84.44	84.71	0.83	84.44	84.71	0.83	48361.28	1.0e-26	NZ_CP044175.1	195	Campylobacter coli strain AR-0411 chromosome, complete genome	cellular organisms; Bacteria; Proteobacteria; delta/epsilon subdivisions; Epsilonproteobacteria; Campylobacterales; Campylobacteraceae; Campylobacter; Campylobacter coli	195	Campylobacter coli
GCA_000254235.2	1763	47611	0	57993	85.28	83.39	0.82	85.28	83.39	0.82	47608.37	1.0e-26	NZ_CP044175.1	195	Campylobacter coli strain AR-0411 chromosome, complete genome	cellular organisms; Bacteria; Proteobacteria; delta/epsilon subdivisions; Epsilonproteobacteria; Campylobacterales; Campylobacteraceae; Campylobacter; Campylobacter coli	195	Campylobacter coli
GCA_000466105.2	8829	55626	0	55626	100.00	100.00	1.00	100.00	100.00	1.00	55626.00	1.0e-26	NC_022352.2	1380767	Campylobacter jejuni subsp. jejuni 00-2426, complete genome	cellular organisms; Bacteria; Proteobacteria; delta/epsilon subdivisions; Epsilonproteobacteria; Campylobacterales; Campylobacteraceae; Campylobacter; Campylobacter jejuni; Campylobacter jejuni subsp. jejuni; Campylobacter jejuni subsp. jejuni 00-2426	197	Campylobacter jejuni
GCA_000468915.2	19990	56904	0	56904	100.00	100.00	1.00	100.00	100.00	1.00	56904.00	1.0e-26	NC_022362.2	1357994	Campylobacter jejuni subsp. jejuni 00-2425, complete genome	cellular organisms; Bacteria; Proteobacteria; delta/epsilon subdivisions; Epsilonproteobacteria; Campylobacterales; Campylobacteraceae; Campylobacter; Campylobacter jejuni; Campylobacter jejuni subsp. jejuni; Campylobacter jejuni subsp. jejuni 00-2425	197	Campylobacter jejuni
GCA_000737085.1	5777	54618	0	54618	100.00	100.00	1.00	100.00	100.00	1.00	54618.00	1.0e-26	NZ_CP008787.1	32022	Campylobacter jejuni subsp. jejuni strain MTVDSCj20, complete genome	cellular organisms; Bacteria; Proteobacteria; delta/epsilon subdivisions; Epsilonproteobacteria; Campylobacterales; Campylobacteraceae; Campylobacter; Campylobacter jejuni; Campylobacter jejuni subsp. jejuni	197	Campylobacter jejuni
GCA_000835285.1	15258	57378	0	57378	100.00	100.00	1.00	100.00	100.00	1.00	57378.00	1.0e-26	NZ_CP010306.1	32022	Campylobacter jejuni subsp. jejuni strain 00-1597, complete genome	cellular organisms; Bacteria; Proteobacteria; delta/epsilon subdivisions; Epsilonproteobacteria; Campylobacterales; Campylobacteraceae; Campylobacter; Campylobacter jejuni; Campylobacter jejuni subsp. jejuni	197	Campylobacter jejuni
GCA_000835305.1	157	55256	0	55256	100.00	100.00	1.00	100.00	100.00	1.00	55256.00	1.0e-26	NZ_CP010307.1	32022	Campylobacter jejuni subsp. jejuni strain 00-6200, complete genome	cellular organisms; Bacteria; Proteobacteria; delta/epsilon subdivisions; Epsilonproteobacteria; Campylobacterales; Campylobacteraceae; Campylobacter; Campylobacter jejuni; Campylobacter jejuni subsp. jejuni	197	Campylobacter jejuni
GCA_000934305.1	19008	53382	0	53382	100.00	100.00	1.00	100.00	100.00	1.00	53382.00	1.0e-26	NZ_CP010906.1	32022	Campylobacter jejuni subsp. jejuni strain 35925, complete genome	cellular organisms; Bacteria; Proteobacteria; delta/epsilon subdivisions; Epsilonproteobacteria; Campylobacterales; Campylobacteraceae; Campylobacter; Campylobacter jejuni; Campylobacter jejuni subsp. jejuni	197	Campylobacter jejuni
GCA_001299565.1	21172	55048	0	55048	100.00	100.00	1.00	100.00	100.00	1.00	55048.00	1.0e-26	NZ_CP012689.1	32022	Campylobacter jejuni subsp. jejuni strain RM3197, complete genome	cellular organisms; Bacteria; Proteobacteria; delta/epsilon subdivisions; Epsilonproteobacteria; Campylobacterales; Campylobacteraceae; Campylobacter; Campylobacter jejuni; Campylobacter jejuni subsp. jejuni	197	Campylobacter jejuni
GCA_001299595.1	6984	55049	0	55049	100.00	100.00	1.00	100.00	100.00	1.00	55049.00	1.0e-26	NZ_CP012690.1	32022	Campylobacter jejuni subsp. jejuni strain RM3196, complete genome	cellular organisms; Bacteria; Proteobacteria; delta/epsilon subdivisions; Epsilonproteobacteria; Campylobacterales; Campylobacteraceae; Campylobacter; Campylobacter jejuni; Campylobacter jejuni subsp. jejuni	197	Campylobacter jejuni
GCA_001314285.1	6922	54066	0	54066	100.00	100.00	1.00	100.00	100.00	1.00	54066.00	1.0e-26	NZ_CP012696.1	197	Campylobacter jejuni strain RM1285, complete genome	cellular organisms; Bacteria; Proteobacteria; delta/epsilon subdivisions; Epsilonproteobacteria; Campylobacterales; Campylobacteraceae; Campylobacter; Campylobacter jejuni	197	Campylobacter jejuni
GCA_001412295.1	22230	53390	0	53390	100.00	100.00	1.00	100.00	100.00	1.00	53390.00	1.0e-26	NZ_CP012149.1	197	Campylobacter jejuni strain CJM1cam, complete genome	cellular organisms; Bacteria; Proteobacteria; delta/epsilon subdivisions; Epsilonproteobacteria; Campylobacterales; Campylobacteraceae; Campylobacter; Campylobacter jejuni	197	Campylobacter jejuni
GCA_001457695.1	2047	58501	0	58501	100.00	100.00	1.00	100.00	100.00	1.00	58501.00	1.0e-26	NZ_LN831025.1	197	Campylobacter jejuni genome assembly NCTC11351, chromosome : 1	cellular organisms; Bacteria; Proteobacteria; delta/epsilon subdivisions; Epsilonproteobacteria; Campylobacterales; Campylobacteraceae; Campylobacter; Campylobacter jejuni	197	Campylobacter jejuni
GCA_001506185.1	16844	54344	0	54344	100.00	100.00	1.00	100.00	100.00	1.00	54344.00	1.0e-26	NZ_CP010471.1	197	Campylobacter jejuni strain CJ677CC519, complete genome	cellular organisms; Bacteria; Proteobacteria; delta/epsilon subdivisions; Epsilonproteobacteria; Campylobacterales; Campylobacteraceae; Campylobacter; Campylobacter jejuni	197	Campylobacter jejuni
GCA_001506205.1	7768	55301	0	55301	100.00	100.00	1.00	100.00	100.00	1.00	55301.00	1.0e-26	NZ_CP010472.1	197	Campylobacter jejuni strain CJ677CC002, complete genome	cellular organisms; Bacteria; Proteobacteria; delta/epsilon subdivisions; Epsilonproteobacteria; Campylobacterales; Campylobacteraceae; Campylobacter; Campylobacter jejuni	197	Campylobacter jejuni
GCA_001506225.1	12650	54094	0	54094	100.00	100.00	1.00	100.00	100.00	1.00	54094.00	1.0e-26	NZ_CP010473.1	197	Campylobacter jejuni strain CJ677CC534, complete genome	cellular organisms; Bacteria; Proteobacteria; delta/epsilon subdivisions; Epsilonproteobacteria; Campylobacterales; Campylobacteraceae; Campylobacter; Campylobacter jejuni	197	Campylobacter jejuni
GCA_000254535.2	15246	51503	0	53110	97.89	97.55	0.97	97.89	97.55	0.97	51502.66	1.0e-26	NZ_CP040617.1	2572083	Campylobacter sp. CFSAN093259 chromosome, complete genome	cellular organisms; Bacteria; Proteobacteria; delta/epsilon subdivisions; Epsilonproteobacteria; Campylobacterales; Campylobacteraceae; Campylobacter; unclassified Campylobacter; Campylobacter sp. CFSAN093259	2572083	Campylobacter sp. CFSAN093259
GCA_001506245.1	5104	54316	0	54316	100.00	100.00	1.00	100.00	100.00	1.00	54316.00	1.0e-26	NZ_CP010474.1	197	Campylobacter jejuni strain CJ677CC536, complete genome	cellular organisms; Bacteria; Proteobacteria; delta/epsilon subdivisions; Epsilonproteobacteria; Campylobacterales; Campylobacteraceae; Campylobacter; Campylobacter jejuni	197	Campylobacter jejuni
GCA_001506265.1	2946	55351	0	55351	100.00	100.00	1.00	100.00	100.00	1.00	55351.00	1.0e-26	NZ_CP010475.1	197	Campylobacter jejuni strain CJ677CC073, complete genome	cellular organisms; Bacteria; Proteobacteria; delta/epsilon subdivisions; Epsilonproteobacteria; Campylobacterales; Campylobacteraceae; Campylobacter; Campylobacter jejuni	197	Campylobacter jejuni
GCA_001506285.1	20076	55269	0	55269	100.00	100.00	1.00	100.00	100.00	1.00	55269.00	1.0e-26	NZ_CP010476.1	197	Campylobacter jejuni strain CJ677CC521, complete genome	cellular organisms; Bacteria; Proteobacteria; delta/epsilon subdivisions; Epsilonproteobacteria; Campylobacterales; Campylobacteraceae; Campylobacter; Campylobacter jejuni	197	Campylobacter jejuni
GCA_001506305.1	126	55061	0	55061	100.00	100.00	1.00	100.00	100.00	1.00	55061.00	1.0e-26	NZ_CP010477.1	197	Campylobacter jejuni strain CJ677CC526, complete genome	cellular organisms; Bacteria; Proteobacteria; delta/epsilon subdivisions; Epsilonproteobacteria; Campylobacterales; Campylobacteraceae; Campylobacter; Campylobacter jejuni	197	Campylobacter jejuni
GCA_001506345.1	13724	54982	0	54982	100.00	100.00	1.00	100.00	100.00	1.00	54982.00	1.0e-26	NZ_CP010479.1	197	Campylobacter jejuni strain CJ677CC036, complete genome	cellular organisms; Bacteria; Proteobacteria; delta/epsilon subdivisions; Epsilonproteobacteria; Campylobacterales; Campylobacteraceae; Campylobacter; Campylobacter jejuni	197	Campylobacter jejuni
GCA_001506365.1	7858	54937	0	54937	100.00	100.00	1.00	100.00	100.00	1.00	54937.00	1.0e-26	NZ_CP010480.1	197	Campylobacter jejuni strain CJ677CC524, complete genome	cellular organisms; Bacteria; Proteobacteria; delta/epsilon subdivisions; Epsilonproteobacteria; Campylobacterales; Campylobacteraceae; Campylobacter; Campylobacter jejuni	197	Campylobacter jejuni
GCA_001506385.1	6782	54203	0	54203	100.00	100.00	1.00	100.00	100.00	1.00	54203.00	1.0e-26	NZ_CP010481.1	197	Campylobacter jejuni strain CJ677CC016, complete genome	cellular organisms; Bacteria; Proteobacteria; delta/epsilon subdivisions; Epsilonproteobacteria; Campylobacterales; Campylobacteraceae; Campylobacter; Campylobacter jejuni	197	Campylobacter jejuni
GCA_001506405.1	15215	54140	0	54140	100.00	100.00	1.00	100.00	100.00	1.00	54140.00	1.0e-26	NZ_CP010482.1	197	Campylobacter jejuni strain CJ677CC041, complete genome	cellular organisms; Bacteria; Proteobacteria; delta/epsilon subdivisions; Epsilonproteobacteria; Campylobacterales; Campylobacteraceae; Campylobacter; Campylobacter jejuni	197	Campylobacter jejuni
GCA_001506425.1	2937	54102	0	54102	100.00	100.00	1.00	100.00	100.00	1.00	54102.00	1.0e-26	NZ_CP010483.1	197	Campylobacter jejuni strain CJ677CC535, complete genome	cellular organisms; Bacteria; Proteobacteria; delta/epsilon subdivisions; Epsilonproteobacteria; Campylobacterales; Campylobacteraceae; Campylobacter; Campylobacter jejuni	197	Campylobacter jejuni
GCA_001506445.1	5394	54074	0	54074	100.00	100.00	1.00	100.00	100.00	1.00	54074.00	1.0e-26	NZ_CP010488.1	197	Campylobacter jejuni strain CJ677CC092, complete genome	cellular organisms; Bacteria; Proteobacteria; delta/epsilon subdivisions; Epsilonproteobacteria; Campylobacterales; Campylobacteraceae; Campylobacter; Campylobacter jejuni	197	Campylobacter jejuni
GCA_001506465.1	6586	54610	0	54610	100.00	100.00	1.00	100.00	100.00	1.00	54610.00	1.0e-26	NZ_CP010489.1	197	Campylobacter jejuni strain CJ677CC530, complete genome	cellular organisms; Bacteria; Proteobacteria; delta/epsilon subdivisions; Epsilonproteobacteria; Campylobacterales; Campylobacteraceae; Campylobacter; Campylobacter jejuni	197	Campylobacter jejuni
GCA_001506485.1	23254	54336	0	54336	100.00	100.00	1.00	100.00	100.00	1.00	54336.00	1.0e-26	NZ_CP010490.1	197	Campylobacter jejuni strain CJ677CC532, complete genome	cellular organisms; Bacteria; Proteobacteria; delta/epsilon subdivisions; Epsilonproteobacteria; Campylobacterales; Campylobacteraceae; Campylobacter; Campylobacter jejuni	197	Campylobacter jejuni
GCA_001506505.1	8883	54022	0	54022	100.00	100.00	1.00	100.00	100.00	1.00	54022.00	1.0e-26	NZ_CP010491.1	197	Campylobacter jejuni strain CJ677CC529, complete genome	cellular organisms; Bacteria; Proteobacteria; delta/epsilon subdivisions; Epsilonproteobacteria; Campylobacterales; Campylobacteraceae; Campylobacter; Campylobacter jejuni	197	Campylobacter jejuni
GCA_001506525.1	2314	55221	0	55221	100.00	100.00	1.00	100.00	100.00	1.00	55221.00	1.0e-26	NZ_CP010492.1	197	Campylobacter jejuni strain CJ677CC531, complete genome	cellular organisms; Bacteria; Proteobacteria; delta/epsilon subdivisions; Epsilonproteobacteria; Campylobacterales; Campylobacteraceae; Campylobacter; Campylobacter jejuni	197	Campylobacter jejuni
GCA_001506545.1	6415	54369	0	54369	100.00	100.00	1.00	100.00	100.00	1.00	54369.00	1.0e-26	NZ_CP010493.1	197	Campylobacter jejuni strain CJ677CC062, complete genome	cellular organisms; Bacteria; Proteobacteria; delta/epsilon subdivisions; Epsilonproteobacteria; Campylobacterales; Campylobacteraceae; Campylobacter; Campylobacter jejuni	197	Campylobacter jejuni
GCA_001506565.1	13741	54069	0	54069	100.00	100.00	1.00	100.00	100.00	1.00	54069.00	1.0e-26	NZ_CP010494.1	197	Campylobacter jejuni strain CJ677CC059, complete genome	cellular organisms; Bacteria; Proteobacteria; delta/epsilon subdivisions; Epsilonproteobacteria; Campylobacterales; Campylobacteraceae; Campylobacter; Campylobacter jejuni	197	Campylobacter jejuni
GCA_001506585.1	9937	55494	0	55494	100.00	100.00	1.00	100.00	100.00	1.00	55494.00	1.0e-26	NZ_CP010496.1	197	Campylobacter jejuni strain CJ677CC032, complete genome	cellular organisms; Bacteria; Proteobacteria; delta/epsilon subdivisions; Epsilonproteobacteria; Campylobacterales; Campylobacteraceae; Campylobacter; Campylobacter jejuni	197	Campylobacter jejuni
GCA_001506605.1	13990	54111	0	54111	100.00	100.00	1.00	100.00	100.00	1.00	54111.00	1.0e-26	NZ_CP010497.1	197	Campylobacter jejuni strain CJ677CC033, complete genome	cellular organisms; Bacteria; Proteobacteria; delta/epsilon subdivisions; Epsilonproteobacteria; Campylobacterales; Campylobacteraceae; Campylobacter; Campylobacter jejuni	197	Campylobacter jejuni
GCA_001506625.1	479	54085	0	54085	100.00	100.00	1.00	100.00	100.00	1.00	54085.00	1.0e-26	NZ_CP010498.1	197	Campylobacter jejuni strain CJ677CC537, complete genome	cellular organisms; Bacteria; Proteobacteria; delta/epsilon subdivisions; Epsilonproteobacteria; Campylobacterales; Campylobacteraceae; Campylobacter; Campylobacter jejuni	197	Campylobacter jejuni
GCA_001506645.1	5619	54101	0	54101	100.00	100.00	1.00	100.00	100.00	1.00	54101.00	1.0e-26	NZ_CP010499.1	197	Campylobacter jejuni strain CJ677CC542, complete genome	cellular organisms; Bacteria; Proteobacteria; delta/epsilon subdivisions; Epsilonproteobacteria; Campylobacterales; Campylobacteraceae; Campylobacter; Campylobacter jejuni	197	Campylobacter jejuni
GCA_001506665.1	19082	54403	0	54403	100.00	100.00	1.00	100.00	100.00	1.00	54403.00	1.0e-26	NZ_CP010500.1	197	Campylobacter jejuni strain CJ677CC528, complete genome	cellular organisms; Bacteria; Proteobacteria; delta/epsilon subdivisions; Epsilonproteobacteria; Campylobacterales; Campylobacteraceae; Campylobacter; Campylobacter jejuni	197	Campylobacter jejuni
GCA_001506685.1	23194	55513	0	55513	100.00	100.00	1.00	100.00	100.00	1.00	55513.00	1.0e-26	NZ_CP010495.1	197	Campylobacter jejuni strain CJ677CC538, complete genome	cellular organisms; Bacteria; Proteobacteria; delta/epsilon subdivisions; Epsilonproteobacteria; Campylobacterales; Campylobacteraceae; Campylobacter; Campylobacter jejuni	197	Campylobacter jejuni
GCA_001506705.1	21774	55341	0	55341	100.00	100.00	1.00	100.00	100.00	1.00	55341.00	1.0e-26	NZ_CP010501.1	197	Campylobacter jejuni strain CJ677CC520, complete genome	cellular organisms; Bacteria; Proteobacteria; delta/epsilon subdivisions; Epsilonproteobacteria; Campylobacterales; Campylobacteraceae; Campylobacter; Campylobacter jejuni	197	Campylobacter jejuni
GCA_001506725.1	5540	55360	0	55360	100.00	100.00	1.00	100.00	100.00	1.00	55360.00	1.0e-26	NZ_CP010502.1	197	Campylobacter jejuni strain CJ677CC014, complete genome	cellular organisms; Bacteria; Proteobacteria; delta/epsilon subdivisions; Epsilonproteobacteria; Campylobacterales; Campylobacteraceae; Campylobacter; Campylobacter jejuni	197	Campylobacter jejuni
GCA_001506745.1	21206	54136	0	54136	100.00	100.00	1.00	100.00	100.00	1.00	54136.00	1.0e-26	NZ_CP010503.1	197	Campylobacter jejuni strain CJ677CC039, complete genome	cellular organisms; Bacteria; Proteobacteria; delta/epsilon subdivisions; Epsilonproteobacteria; Campylobacterales; Campylobacteraceae; Campylobacter; Campylobacter jejuni	197	Campylobacter jejuni
GCA_001506765.1	1695	54150	0	54150	100.00	100.00	1.00	100.00	100.00	1.00	54150.00	1.0e-26	NZ_CP010504.1	197	Campylobacter jejuni strain CJ677CC085, complete genome	cellular organisms; Bacteria; Proteobacteria; delta/epsilon subdivisions; Epsilonproteobacteria; Campylobacterales; Campylobacteraceae; Campylobacter; Campylobacter jejuni	197	Campylobacter jejuni
GCA_001506785.1	174	54105	0	54105	100.00	100.00	1.00	100.00	100.00	1.00	54105.00	1.0e-26	NZ_CP010505.1	197	Campylobacter jejuni strain CJ677CC052, complete genome	cellular organisms; Bacteria; Proteobacteria; delta/epsilon subdivisions; Epsilonproteobacteria; Campylobacterales; Campylobacteraceae; Campylobacter; Campylobacter jejuni	197	Campylobacter jejuni
GCA_001506805.1	12070	54372	0	54372	100.00	100.00	1.00	100.00	100.00	1.00	54372.00	1.0e-26	NZ_CP010506.1	197	Campylobacter jejuni strain CJ677CC527, complete genome	cellular organisms; Bacteria; Proteobacteria; delta/epsilon subdivisions; Epsilonproteobacteria; Campylobacterales; Campylobacteraceae; Campylobacter; Campylobacter jejuni	197	Campylobacter jejuni
GCA_000259315.1	14403	26503	2	65387	46.46	40.85	0.41	46.46	40.85	0.41	26494.48	1.0e-26	NZ_CP049264.1	199	Campylobacter concisus strain P11CDO-S1 chromosome, complete genome	cellular organisms; Bacteria; Proteobacteria; delta/epsilon subdivisions; Epsilonproteobacteria; Campylobacterales; Campylobacteraceae; Campylobacter; Campylobacter concisus	199	Campylobacter concisus
GCA_001506825.1	9845	54035	0	54035	100.00	100.00	1.00	100.00	100.00	1.00	54035.00	1.0e-26	NZ_CP010507.1	197	Campylobacter jejuni strain CJ677CC078, complete genome	cellular organisms; Bacteria; Proteobacteria; delta/epsilon subdivisions; Epsilonproteobacteria; Campylobacterales; Campylobacteraceae; Campylobacter; Campylobacter jejuni	197	Campylobacter jejuni
GCA_000285675.1	9280	52964	0	58580	93.66	91.28	0.90	93.66	91.28	0.90	52962.79	1.0e-26	NZ_CP040617.1	2572083	Campylobacter sp. CFSAN093259 chromosome, complete genome	cellular organisms; Bacteria; Proteobacteria; delta/epsilon subdivisions; Epsilonproteobacteria; Campylobacterales; Campylobacteraceae; Campylobacter; unclassified Campylobacter; Campylobacter sp. CFSAN093259	2572083	Campylobacter sp. CFSAN093259
GCA_000285695.1	13966	54019	0	55513	95.14	97.46	0.97	95.14	97.46	0.97	54018.10	1.0e-26	NZ_CP040617.1	2572083	Campylobacter sp. CFSAN093259 chromosome, complete genome	cellular organisms; Bacteria; Proteobacteria; delta/epsilon subdivisions; Epsilonproteobacteria; Campylobacterales; Campylobacteraceae; Campylobacter; unclassified Campylobacter; Campylobacter sp. CFSAN093259	2572083	Campylobacter sp. CFSAN093259
GCA_000285715.1	13966	52134	0	55513	96.67	94.51	0.94	96.67	94.51	0.94	52133.42	1.0e-26	NZ_CP040617.1	2572083	Campylobacter sp. CFSAN093259 chromosome, complete genome	cellular organisms; Bacteria; Proteobacteria; delta/epsilon subdivisions; Epsilonproteobacteria; Campylobacterales; Campylobacteraceae; Campylobacter; unclassified Campylobacter; Campylobacter sp. CFSAN093259	2572083	Campylobacter sp. CFSAN093259
GCA_000285735.1	13079	52180	0	56915	92.79	92.60	0.92	92.79	92.60	0.92	52178.69	1.0e-26	NZ_CP040617.1	2572083	Campylobacter sp. CFSAN093259 chromosome, complete genome	cellular organisms; Bacteria; Proteobacteria; delta/epsilon subdivisions; Epsilonproteobacteria; Campylobacterales; Campylobacteraceae; Campylobacter; unclassified Campylobacter; Campylobacter sp. CFSAN093259	2572083	Campylobacter sp. CFSAN093259
GCA_000285755.1	13079	51985	0	56915	90.80	92.24	0.91	90.80	92.24	0.91	51983.29	1.0e-26	NZ_CP040617.1	2572083	Campylobacter sp. CFSAN093259 chromosome, complete genome	cellular organisms; Bacteria; Proteobacteria; delta/epsilon subdivisions; Epsilonproteobacteria; Campylobacterales; Campylobacteraceae; Campylobacter; unclassified Campylobacter; Campylobacter sp. CFSAN093259	2572083	Campylobacter sp. CFSAN093259
GCA_000302555.4	13	54060	0	54060	100.00	100.00	1.00	100.00	100.00	1.00	54060.00	1.0e-26	NZ_CP040617.1	2572083	Campylobacter sp. CFSAN093259 chromosome, complete genome	cellular organisms; Bacteria; Proteobacteria; delta/epsilon subdivisions; Epsilonproteobacteria; Campylobacterales; Campylobacteraceae; Campylobacter; unclassified Campylobacter; Campylobacter sp. CFSAN093259	2572083	Campylobacter sp. CFSAN093259
GCA_000304375.1	20531	54322	0	54322	100.00	100.00	1.00	100.00	100.00	1.00	54322.00	1.0e-26	NZ_CP040617.1	2572083	Campylobacter sp. CFSAN093259 chromosome, complete genome	cellular organisms; Bacteria; Proteobacteria; delta/epsilon subdivisions; Epsilonproteobacteria; Campylobacterales; Campylobacteraceae; Campylobacter; unclassified Campylobacter; Campylobacter sp. CFSAN093259	2572083	Campylobacter sp. CFSAN093259
GCA_000313615.1	19448	12723	1	45526	26.46	28.10	0.28	26.46	28.10	0.28	12718.82	1.0e-26	NZ_CP012544.1	204	Campylobacter showae strain ATCC 51146 chromosome, complete genome	cellular organisms; Bacteria; Proteobacteria; delta/epsilon subdivisions; Epsilonproteobacteria; Campylobacterales; Campylobacteraceae; Campylobacter; Campylobacter showae	204	Campylobacter showae
GCA_000314025.1	13116	15731	2	55711	29.61	28.49	0.28	29.61	28.49	0.28	15724.70	1.0e-26	NZ_CP007179.1	1183380	Campylobacter coli RM5611, complete genome	cellular organisms; Bacteria; Proteobacteria; delta/epsilon subdivisions; Epsilonproteobacteria; Campylobacterales; Campylobacteraceae; Campylobacter; Campylobacter coli; Campylobacter coli RM5611	195	Campylobacter coli
GCA_000314045.1	1787	50878	0	55297	91.97	92.98	0.92	91.97	92.98	0.92	50876.74	1.0e-26	NZ_CP061537.1	195	Campylobacter coli strain PSU-32 chromosome, complete genome	cellular organisms; Bacteria; Proteobacteria; delta/epsilon subdivisions; Epsilonproteobacteria; Campylobacterales; Campylobacteraceae; Campylobacter; Campylobacter coli	195	Campylobacter coli
GCA_001506845.1	11984	55232	0	55232	100.00	100.00	1.00	100.00	100.00	1.00	55232.00	1.0e-26	NZ_CP010508.1	197	Campylobacter jejuni strain CJ677CC523, complete genome	cellular organisms; Bacteria; Proteobacteria; delta/epsilon subdivisions; Epsilonproteobacteria; Campylobacterales; Campylobacteraceae; Campylobacter; Campylobacter jejuni	197	Campylobacter jejuni
GCA_000314105.1	6650	46778	0	60776	88.69	84.14	0.77	88.69	84.14	0.77	46776.27	1.0e-26	NZ_CP017875.1	195	Campylobacter coli strain ZV1224 chromosome, complete genome	cellular organisms; Bacteria; Proteobacteria; delta/epsilon subdivisions; Epsilonproteobacteria; Campylobacterales; Campylobacteraceae; Campylobacter; Campylobacter coli	195	Campylobacter coli
GCA_000314125.1	6650	15905	1	60776	31.53	28.60	0.26	31.53	28.60	0.26	15899.19	1.0e-26	NZ_CP017875.1	195	Campylobacter coli strain ZV1224 chromosome, complete genome	cellular organisms; Bacteria; Proteobacteria; delta/epsilon subdivisions; Epsilonproteobacteria; Campylobacterales; Campylobacteraceae; Campylobacter; Campylobacter coli	195	Campylobacter coli
GCA_000314145.1	3750	15498	2	57579	31.11	27.18	0.27	31.11	27.18	0.27	15491.98	1.0e-26	NZ_CP027634.1	195	Campylobacter coli strain meC0281 chromosome, complete genome	cellular organisms; Bacteria; Proteobacteria; delta/epsilon subdivisions; Epsilonproteobacteria; Campylobacterales; Campylobacteraceae; Campylobacter; Campylobacter coli	195	Campylobacter coli
GCA_000314185.1	13116	15158	1	55711	30.67	27.50	0.27	30.67	27.50	0.27	15152.33	1.0e-26	NZ_CP007179.1	1183380	Campylobacter coli RM5611, complete genome	cellular organisms; Bacteria; Proteobacteria; delta/epsilon subdivisions; Epsilonproteobacteria; Campylobacterales; Campylobacteraceae; Campylobacter; Campylobacter coli; Campylobacter coli RM5611	195	Campylobacter coli
GCA_000314205.1	11080	20682	2	66965	37.64	33.38	0.31	37.64	33.38	0.31	20675.03	1.0e-26	NZ_CP019977.1	195	Campylobacter coli strain aerotolerant OR12, complete genome	cellular organisms; Bacteria; Proteobacteria; delta/epsilon subdivisions; Epsilonproteobacteria; Campylobacterales; Campylobacteraceae; Campylobacter; Campylobacter coli	195	Campylobacter coli
GCA_000314225.1	4823	20494	1	56538	38.54	36.67	0.36	38.54	36.67	0.36	20488.04	1.0e-26	NZ_CP040239.1	195	Campylobacter coli strain S9 chromosome, complete genome	cellular organisms; Bacteria; Proteobacteria; delta/epsilon subdivisions; Epsilonproteobacteria; Campylobacterales; Campylobacteraceae; Campylobacter; Campylobacter coli	195	Campylobacter coli
GCA_000314245.1	21431	19789	2	59944	38.27	33.93	0.33	38.27	33.93	0.33	19782.86	1.0e-26	NZ_CP076513.1	195	Campylobacter coli strain R19.1157 chromosome, complete genome	cellular organisms; Bacteria; Proteobacteria; delta/epsilon subdivisions; Epsilonproteobacteria; Campylobacterales; Campylobacteraceae; Campylobacter; Campylobacter coli	195	Campylobacter coli
GCA_001506865.1	13352	54179	0	54179	100.00	100.00	1.00	100.00	100.00	1.00	54179.00	1.0e-26	NZ_CP010509.1	197	Campylobacter jejuni strain CJ677CC540, complete genome	cellular organisms; Bacteria; Proteobacteria; delta/epsilon subdivisions; Epsilonproteobacteria; Campylobacterales; Campylobacteraceae; Campylobacter; Campylobacter jejuni	197	Campylobacter jejuni
GCA_001506885.1	4673	54260	0	54260	100.00	100.00	1.00	100.00	100.00	1.00	54260.00	1.0e-26	NZ_CP010510.1	197	Campylobacter jejuni strain CJ677CC040, complete genome	cellular organisms; Bacteria; Proteobacteria; delta/epsilon subdivisions; Epsilonproteobacteria; Campylobacterales; Campylobacteraceae; Campylobacter; Campylobacter jejuni	197	Campylobacter jejuni
GCA_000314305.1	13116	45939	0	55711	86.78	83.32	0.82	86.78	83.32	0.82	45936.80	1.0e-26	NZ_CP007179.1	1183380	Campylobacter coli RM5611, complete genome	cellular organisms; Bacteria; Proteobacteria; delta/epsilon subdivisions; Epsilonproteobacteria; Campylobacterales; Campylobacteraceae; Campylobacter; Campylobacter coli; Campylobacter coli RM5611	195	Campylobacter coli
GCA_000314345.1	1787	50070	0	55297	92.79	91.60	0.91	92.79	91.60	0.91	50068.89	1.0e-26	NZ_CP061537.1	195	Campylobacter coli strain PSU-32 chromosome, complete genome	cellular organisms; Bacteria; Proteobacteria; delta/epsilon subdivisions; Epsilonproteobacteria; Campylobacterales; Campylobacteraceae; Campylobacter; Campylobacter coli	195	Campylobacter coli
GCA_000314365.1	1611	43530	1	60236	80.92	74.38	0.72	80.92	74.38	0.72	43526.76	1.0e-26	NZ_CP007181.1	1183379	Campylobacter coli RM4661, complete genome	cellular organisms; Bacteria; Proteobacteria; delta/epsilon subdivisions; Epsilonproteobacteria; Campylobacterales; Campylobacteraceae; Campylobacter; Campylobacter coli; Campylobacter coli RM4661	195	Campylobacter coli
GCA_000314385.1	11080	47542	0	66965	85.53	76.85	0.71	85.53	76.85	0.71	47539.20	1.0e-26	NZ_CP019977.1	195	Campylobacter coli strain aerotolerant OR12, complete genome	cellular organisms; Bacteria; Proteobacteria; delta/epsilon subdivisions; Epsilonproteobacteria; Campylobacterales; Campylobacteraceae; Campylobacter; Campylobacter coli	195	Campylobacter coli
GCA_000314425.1	11080	43820	0	66965	83.89	70.79	0.65	83.89	70.79	0.65	43817.12	1.0e-26	NZ_CP019977.1	195	Campylobacter coli strain aerotolerant OR12, complete genome	cellular organisms; Bacteria; Proteobacteria; delta/epsilon subdivisions; Epsilonproteobacteria; Campylobacterales; Campylobacteraceae; Campylobacter; Campylobacter coli	195	Campylobacter coli
GCA_001506905.1	16523	54102	0	54102	100.00	100.00	1.00	100.00	100.00	1.00	54102.00	1.0e-26	NZ_CP010511.1	197	Campylobacter jejuni strain CJ677CC061, complete genome	cellular organisms; Bacteria; Proteobacteria; delta/epsilon subdivisions; Epsilonproteobacteria; Campylobacterales; Campylobacteraceae; Campylobacter; Campylobacter jejuni	197	Campylobacter jejuni
GCA_000314505.1	1611	45786	0	60236	83.12	78.25	0.76	83.12	78.25	0.76	45783.03	1.0e-26	NZ_CP007181.1	1183379	Campylobacter coli RM4661, complete genome	cellular organisms; Bacteria; Proteobacteria; delta/epsilon subdivisions; Epsilonproteobacteria; Campylobacterales; Campylobacteraceae; Campylobacter; Campylobacter coli; Campylobacter coli RM4661	195	Campylobacter coli
GCA_001506925.1	21025	54149	0	54149	100.00	100.00	1.00	100.00	100.00	1.00	54149.00	1.0e-26	NZ_CP010457.1	197	Campylobacter jejuni strain CJ677CC539, complete genome	cellular organisms; Bacteria; Proteobacteria; delta/epsilon subdivisions; Epsilonproteobacteria; Campylobacterales; Campylobacteraceae; Campylobacter; Campylobacter jejuni	197	Campylobacter jejuni
GCA_000321325.1	21431	21593	2	59944	37.50	36.77	0.36	37.50	36.77	0.36	21585.92	1.0e-26	NZ_CP076513.1	195	Campylobacter coli strain R19.1157 chromosome, complete genome	cellular organisms; Bacteria; Proteobacteria; delta/epsilon subdivisions; Epsilonproteobacteria; Campylobacterales; Campylobacteraceae; Campylobacter; Campylobacter coli	195	Campylobacter coli
GCA_000344295.2	19448	13203	1	45526	27.20	29.32	0.29	27.20	29.32	0.29	13198.71	1.0e-26	NZ_CP012544.1	204	Campylobacter showae strain ATCC 51146 chromosome, complete genome	cellular organisms; Bacteria; Proteobacteria; delta/epsilon subdivisions; Epsilonproteobacteria; Campylobacterales; Campylobacteraceae; Campylobacter; Campylobacter showae	204	Campylobacter showae
GCA_001506945.1	4085	54816	0	54816	100.00	100.00	1.00	100.00	100.00	1.00	54816.00	1.0e-26	NZ_CP010458.1	197	Campylobacter jejuni strain CJ677CC533, complete genome	cellular organisms; Bacteria; Proteobacteria; delta/epsilon subdivisions; Epsilonproteobacteria; Campylobacterales; Campylobacteraceae; Campylobacter; Campylobacter jejuni	197	Campylobacter jejuni
GCA_001506965.1	23297	54122	0	54122	100.00	100.00	1.00	100.00	100.00	1.00	54122.00	1.0e-26	NZ_CP010459.1	197	Campylobacter jejuni strain CJ677CC047, complete genome	cellular organisms; Bacteria; Proteobacteria; delta/epsilon subdivisions; Epsilonproteobacteria; Campylobacterales; Campylobacteraceae; Campylobacter; Campylobacter jejuni	197	Campylobacter jejuni
GCA_000374605.1	3581	58435	0	60979	99.99	99.04	0.96	99.99	99.04	0.96	58435.00	1.0e-26	NZ_CP053832.1	827	Campylobacter ureolyticus strain LMG 6451 chromosome, complete genome	cellular organisms; Bacteria; Proteobacteria; delta/epsilon subdivisions; Epsilonproteobacteria; Campylobacterales; Campylobacteraceae; Campylobacter; Campylobacter ureolyticus	827	Campylobacter ureolyticus
GCA_000376325.1	6385	57963	0	58592	99.98	99.92	0.99	99.98	99.92	0.99	57963.00	1.0e-26	NZ_CP053826.1	200	Campylobacter curvus strain ATCC 35224 chromosome, complete genome	cellular organisms; Bacteria; Proteobacteria; delta/epsilon subdivisions; Epsilonproteobacteria; Campylobacterales; Campylobacteraceae; Campylobacter; Campylobacter curvus	200	Campylobacter curvus
GCA_001506985.1	19463	54080	0	54080	100.00	100.00	1.00	100.00	100.00	1.00	54080.00	1.0e-26	NZ_CP010460.1	197	Campylobacter jejuni strain CJ677CC058, complete genome	cellular organisms; Bacteria; Proteobacteria; delta/epsilon subdivisions; Epsilonproteobacteria; Campylobacterales; Campylobacteraceae; Campylobacter; Campylobacter jejuni	197	Campylobacter jejuni
GCA_000413435.1	4046	23164	2	55016	40.88	42.31	0.42	40.88	42.31	0.42	23157.91	1.0e-26	NZ_CP012195.1	1032069	Campylobacter ureolyticus RIGS 9880, complete genome	cellular organisms; Bacteria; Proteobacteria; delta/epsilon subdivisions; Epsilonproteobacteria; Campylobacterales; Campylobacteraceae; Campylobacter; Campylobacter ureolyticus; Campylobacter ureolyticus RIGS 9880	827	Campylobacter ureolyticus
GCA_000414135.1	2528	54946	0	62573	95.81	98.36	0.88	95.81	98.36	0.88	54945.40	1.0e-26	NZ_CP059432.1	196	Campylobacter fetus strain CFViADRI1362 chromosome, complete genome	cellular organisms; Bacteria; Proteobacteria; delta/epsilon subdivisions; Epsilonproteobacteria; Campylobacterales; Campylobacteraceae; Campylobacter; Campylobacter fetus	196	Campylobacter fetus
GCA_001507005.1	4194	54325	0	54325	100.00	100.00	1.00	100.00	100.00	1.00	54325.00	1.0e-26	NZ_CP010461.1	197	Campylobacter jejuni strain CJ677CC013, complete genome	cellular organisms; Bacteria; Proteobacteria; delta/epsilon subdivisions; Epsilonproteobacteria; Campylobacterales; Campylobacteraceae; Campylobacter; Campylobacter jejuni	197	Campylobacter jejuni
GCA_001507025.1	19664	55275	0	55275	100.00	100.00	1.00	100.00	100.00	1.00	55275.00	1.0e-26	NZ_CP010462.1	197	Campylobacter jejuni strain CJ677CC100, complete genome	cellular organisms; Bacteria; Proteobacteria; delta/epsilon subdivisions; Epsilonproteobacteria; Campylobacterales; Campylobacteraceae; Campylobacter; Campylobacter jejuni	197	Campylobacter jejuni
GCA_001507045.1	12443	54329	0	54329	100.00	100.00	1.00	100.00	100.00	1.00	54329.00	1.0e-26	NZ_CP010463.1	197	Campylobacter jejuni strain CJ677CC522, complete genome	cellular organisms; Bacteria; Proteobacteria; delta/epsilon subdivisions; Epsilonproteobacteria; Campylobacterales; Campylobacteraceae; Campylobacter; Campylobacter jejuni	197	Campylobacter jejuni
GCA_000464875.1	18687	54175	0	55155	95.52	98.73	0.98	95.52	98.73	0.98	54174.31	1.0e-26	NC_022347.1	1273173	Campylobacter coli CVM N29710, complete genome	cellular organisms; Bacteria; Proteobacteria; delta/epsilon subdivisions; Epsilonproteobacteria; Campylobacterales; Campylobacteraceae; Campylobacter; Campylobacter coli; Campylobacter coli CVM N29710	195	Campylobacter coli
GCA_000465235.1	18687	55157	0	55155	96.69	100.00	1.00	96.69	100.00	1.00	55156.53	1.0e-26	NC_022347.1	1273173	Campylobacter coli CVM N29710, complete genome	cellular organisms; Bacteria; Proteobacteria; delta/epsilon subdivisions; Epsilonproteobacteria; Campylobacterales; Campylobacteraceae; Campylobacter; Campylobacter coli; Campylobacter coli CVM N29710	195	Campylobacter coli
GCA_001507065.1	15326	54281	0	54281	100.00	100.00	1.00	100.00	100.00	1.00	54281.00	1.0e-26	NZ_CP010464.1	197	Campylobacter jejuni strain CJ677CC094, complete genome	cellular organisms; Bacteria; Proteobacteria; delta/epsilon subdivisions; Epsilonproteobacteria; Campylobacterales; Campylobacteraceae; Campylobacter; Campylobacter jejuni	197	Campylobacter jejuni
GCA_001507085.1	2157	53794	0	53794	100.00	100.00	1.00	100.00	100.00	1.00	53794.00	1.0e-26	NZ_CP010465.1	197	Campylobacter jejuni strain CJ677CC008, complete genome	cellular organisms; Bacteria; Proteobacteria; delta/epsilon subdivisions; Epsilonproteobacteria; Campylobacterales; Campylobacteraceae; Campylobacter; Campylobacter jejuni	197	Campylobacter jejuni
GCA_001507105.1	10366	54110	0	54110	100.00	100.00	1.00	100.00	100.00	1.00	54110.00	1.0e-26	NZ_CP010466.1	197	Campylobacter jejuni strain CJ677CC541, complete genome	cellular organisms; Bacteria; Proteobacteria; delta/epsilon subdivisions; Epsilonproteobacteria; Campylobacterales; Campylobacteraceae; Campylobacter; Campylobacter jejuni	197	Campylobacter jejuni
GCA_000466645.1	14403	27254	3	65387	44.76	42.01	0.42	44.76	42.01	0.42	27244.89	1.0e-26	NZ_CP049264.1	199	Campylobacter concisus strain P11CDO-S1 chromosome, complete genome	cellular organisms; Bacteria; Proteobacteria; delta/epsilon subdivisions; Epsilonproteobacteria; Campylobacterales; Campylobacteraceae; Campylobacter; Campylobacter concisus	199	Campylobacter concisus
GCA_000466665.1	10320	31531	2	64882	50.26	49.23	0.49	50.26	49.23	0.49	31522.21	1.0e-26	NZ_CP049263.1	199	Campylobacter concisus strain H16O-S1 chromosome, complete genome	cellular organisms; Bacteria; Proteobacteria; delta/epsilon subdivisions; Epsilonproteobacteria; Campylobacterales; Campylobacteraceae; Campylobacter; Campylobacter concisus	199	Campylobacter concisus
GCA_000466685.1	14403	26957	3	65387	40.21	41.31	0.41	40.21	41.31	0.41	26946.69	1.0e-26	NZ_CP049264.1	199	Campylobacter concisus strain P11CDO-S1 chromosome, complete genome	cellular organisms; Bacteria; Proteobacteria; delta/epsilon subdivisions; Epsilonproteobacteria; Campylobacterales; Campylobacteraceae; Campylobacter; Campylobacter concisus	199	Campylobacter concisus
GCA_000466705.1	1145	35924	2	65383	55.80	55.26	0.55	55.80	55.26	0.55	35915.72	1.0e-26	NZ_CP049232.1	199	Campylobacter concisus strain H9O-S2 chromosome, complete genome	cellular organisms; Bacteria; Proteobacteria; delta/epsilon subdivisions; Epsilonproteobacteria; Campylobacterales; Campylobacteraceae; Campylobacter; Campylobacter concisus	199	Campylobacter concisus
GCA_000466725.1	1145	27309	3	65383	41.81	42.05	0.42	41.81	42.05	0.42	27298.72	1.0e-26	NZ_CP049232.1	199	Campylobacter concisus strain H9O-S2 chromosome, complete genome	cellular organisms; Bacteria; Proteobacteria; delta/epsilon subdivisions; Epsilonproteobacteria; Campylobacterales; Campylobacteraceae; Campylobacter; Campylobacter concisus	199	Campylobacter concisus
GCA_000466745.1	21956	25615	2	59888	42.73	43.03	0.43	42.73	43.03	0.43	25606.67	1.0e-26	NZ_CP049238.1	199	Campylobacter concisus strain P3UCB1 chromosome, complete genome	cellular organisms; Bacteria; Proteobacteria; delta/epsilon subdivisions; Epsilonproteobacteria; Campylobacterales; Campylobacteraceae; Campylobacter; Campylobacter concisus	199	Campylobacter concisus
GCA_001507125.1	12110	54866	0	54866	100.00	100.00	1.00	100.00	100.00	1.00	54866.00	1.0e-26	NZ_CP010467.1	197	Campylobacter jejuni strain CJ677CC024, complete genome	cellular organisms; Bacteria; Proteobacteria; delta/epsilon subdivisions; Epsilonproteobacteria; Campylobacterales; Campylobacteraceae; Campylobacter; Campylobacter jejuni	197	Campylobacter jejuni
GCA_000470055.1	21431	15824	2	59944	30.73	26.58	0.26	30.73	26.58	0.26	15817.67	1.0e-26	NZ_CP076513.1	195	Campylobacter coli strain R19.1157 chromosome, complete genome	cellular organisms; Bacteria; Proteobacteria; delta/epsilon subdivisions; Epsilonproteobacteria; Campylobacterales; Campylobacteraceae; Campylobacter; Campylobacter coli	195	Campylobacter coli
GCA_000493495.1	21733	55200	0	55200	100.00	100.00	1.00	100.00	100.00	1.00	55200.00	1.0e-26	NZ_CP040617.1	2572083	Campylobacter sp. CFSAN093259 chromosome, complete genome	cellular organisms; Bacteria; Proteobacteria; delta/epsilon subdivisions; Epsilonproteobacteria; Campylobacterales; Campylobacteraceae; Campylobacter; unclassified Campylobacter; Campylobacter sp. CFSAN093259	2572083	Campylobacter sp. CFSAN093259
GCA_000494775.2	20234	54826	0	54819	98.59	100.00	1.00	98.59	100.00	1.00	54825.86	1.0e-26	NC_022660.2	1358410	Campylobacter coli 15-537360, complete sequence	cellular organisms; Bacteria; Proteobacteria; delta/epsilon subdivisions; Epsilonproteobacteria; Campylobacterales; Campylobacteraceae; Campylobacter; Campylobacter coli; Campylobacter coli 15-537360	195	Campylobacter coli
GCA_000505605.1	6650	47614	0	60776	86.10	85.62	0.78	86.10	85.62	0.78	47611.75	1.0e-26	NZ_CP017875.1	195	Campylobacter coli strain ZV1224 chromosome, complete genome	cellular organisms; Bacteria; Proteobacteria; delta/epsilon subdivisions; Epsilonproteobacteria; Campylobacterales; Campylobacteraceae; Campylobacter; Campylobacter coli	195	Campylobacter coli
GCA_000505625.1	11862	49994	0	55347	85.10	91.28	0.90	85.10	91.28	0.90	49991.65	1.0e-26	NZ_CP046317.1	195	Campylobacter coli strain FDAARGOS_735 chromosome, complete genome	cellular organisms; Bacteria; Proteobacteria; delta/epsilon subdivisions; Epsilonproteobacteria; Campylobacterales; Campylobacteraceae; Campylobacter; Campylobacter coli	195	Campylobacter coli
GCA_000509895.1	9740	53305	0	53520	98.14	99.94	1.00	98.14	99.94	1.00	53304.71	1.0e-26	NZ_CP040617.1	2572083	Campylobacter sp. CFSAN093259 chromosome, complete genome	cellular organisms; Bacteria; Proteobacteria; delta/epsilon subdivisions; Epsilonproteobacteria; Campylobacterales; Campylobacteraceae; Campylobacter; unclassified Campylobacter; Campylobacter sp. CFSAN093259	2572083	Campylobacter sp. CFSAN093259
GCA_000512745.2	16178	57738	0	57147	94.58	100.00	1.01	94.58	100.00	1.01	57737.36	1.0e-26	NZ_CP006999.2	1273266	Campylobacter fetus subsp. venerealis cfvi03/293, complete genome	cellular organisms; Bacteria; Proteobacteria; delta/epsilon subdivisions; Epsilonproteobacteria; Campylobacterales; Campylobacteraceae; Campylobacter; Campylobacter fetus; Campylobacter fetus subsp. venerealis; Campylobacter fetus subsp. venerealis bv. intermedius; Campylobacter fetus subsp. venerealis cfvi03/293	196	Campylobacter fetus
GCA_000531565.1	14308	48416	0	56057	87.42	86.46	0.86	87.42	86.46	0.86	48413.89	1.0e-26	NZ_CP017878.1	195	Campylobacter coli strain BG2108 chromosome, complete genome	cellular organisms; Bacteria; Proteobacteria; delta/epsilon subdivisions; Epsilonproteobacteria; Campylobacterales; Campylobacteraceae; Campylobacter; Campylobacter coli	195	Campylobacter coli
GCA_000583755.1	18837	59856	0	59839	98.06	100.00	1.00	98.06	100.00	1.00	59855.69	1.0e-26	NZ_CP007183.1	1183378	Campylobacter coli RM1875, complete genome	cellular organisms; Bacteria; Proteobacteria; delta/epsilon subdivisions; Epsilonproteobacteria; Campylobacterales; Campylobacteraceae; Campylobacter; Campylobacter coli; Campylobacter coli RM1875	195	Campylobacter coli
GCA_000583775.1	1611	60238	0	60236	97.47	100.00	1.00	97.47	100.00	1.00	60237.53	1.0e-26	NZ_CP007181.1	1183379	Campylobacter coli RM4661, complete genome	cellular organisms; Bacteria; Proteobacteria; delta/epsilon subdivisions; Epsilonproteobacteria; Campylobacterales; Campylobacteraceae; Campylobacter; Campylobacter coli; Campylobacter coli RM4661	195	Campylobacter coli
GCA_000583795.1	13116	55713	0	55711	97.29	100.00	1.00	97.29	100.00	1.00	55712.62	1.0e-26	NZ_CP007179.1	1183380	Campylobacter coli RM5611, complete genome	cellular organisms; Bacteria; Proteobacteria; delta/epsilon subdivisions; Epsilonproteobacteria; Campylobacterales; Campylobacteraceae; Campylobacter; Campylobacter coli; Campylobacter coli RM5611	195	Campylobacter coli
GCA_000597805.1	2060	53647	0	54134	98.18	99.80	0.99	98.18	99.80	0.99	53646.85	1.0e-26	NZ_CP053842.1	1448857	Campylobacter corcagiensis strain LMG 27932 chromosome, complete genome	cellular organisms; Bacteria; Proteobacteria; delta/epsilon subdivisions; Epsilonproteobacteria; Campylobacterales; Campylobacteraceae; Campylobacter; Campylobacter corcagiensis	1448857	Campylobacter corcagiensis
GCA_000597825.1	4046	31126	1	55016	55.69	57.10	0.57	55.69	57.10	0.57	31121.21	1.0e-26	NZ_CP012195.1	1032069	Campylobacter ureolyticus RIGS 9880, complete genome	cellular organisms; Bacteria; Proteobacteria; delta/epsilon subdivisions; Epsilonproteobacteria; Campylobacterales; Campylobacteraceae; Campylobacter; Campylobacter ureolyticus; Campylobacter ureolyticus RIGS 9880	827	Campylobacter ureolyticus
GCA_000620965.1	16471	50508	0	51994	99.98	98.53	0.97	99.98	98.53	0.97	50508.00	1.0e-26	NZ_LR134372.1	28080	Campylobacter upsaliensis strain NCTC11541 genome assembly, chromosome: 1	cellular organisms; Bacteria; Proteobacteria; delta/epsilon subdivisions; Epsilonproteobacteria; Campylobacterales; Campylobacteraceae; Campylobacter; Campylobacter upsaliensis	28080	Campylobacter upsaliensis
GCA_000621005.1	8295	60565	0	62641	99.96	98.43	0.97	99.96	98.43	0.97	60565.00	1.0e-26	NZ_CP063091.1	374106	Campylobacter cuniculorum strain 2010D-8469 chromosome, complete genome	cellular organisms; Bacteria; Proteobacteria; delta/epsilon subdivisions; Epsilonproteobacteria; Campylobacterales; Campylobacteraceae; Campylobacter; Campylobacter cuniculorum	374106	Campylobacter cuniculorum
GCA_000632435.1	11526	59440	0	59440	100.00	100.00	1.00	100.00	100.00	1.00	59440.00	1.0e-26	NZ_CP040617.1	2572083	Campylobacter sp. CFSAN093259 chromosome, complete genome	cellular organisms; Bacteria; Proteobacteria; delta/epsilon subdivisions; Epsilonproteobacteria; Campylobacterales; Campylobacteraceae; Campylobacter; unclassified Campylobacter; Campylobacter sp. CFSAN093259	2572083	Campylobacter sp. CFSAN093259
GCA_000633065.1	7230	52492	0	54322	98.97	97.90	0.97	98.97	97.90	0.97	52491.83	1.0e-26	NZ_CP040617.1	2572083	Campylobacter sp. CFSAN093259 chromosome, complete genome	cellular organisms; Bacteria; Proteobacteria; delta/epsilon subdivisions; Epsilonproteobacteria; Campylobacterales; Campylobacteraceae; Campylobacter; unclassified Campylobacter; Campylobacter sp. CFSAN093259	2572083	Campylobacter sp. CFSAN093259
GCA_001507145.1	3903	54389	0	54389	100.00	100.00	1.00	100.00	100.00	1.00	54389.00	1.0e-26	NZ_CP010468.1	197	Campylobacter jejuni strain CJ677CC064, complete genome	cellular organisms; Bacteria; Proteobacteria; delta/epsilon subdivisions; Epsilonproteobacteria; Campylobacterales; Campylobacteraceae; Campylobacter; Campylobacter jejuni	197	Campylobacter jejuni
GCA_001507165.1	2208	54317	0	54317	100.00	100.00	1.00	100.00	100.00	1.00	54317.00	1.0e-26	NZ_CP010469.1	197	Campylobacter jejuni strain CJ677CC525, complete genome	cellular organisms; Bacteria; Proteobacteria; delta/epsilon subdivisions; Epsilonproteobacteria; Campylobacterales; Campylobacteraceae; Campylobacter; Campylobacter jejuni	197	Campylobacter jejuni
GCA_001507185.1	15214	54102	0	54102	100.00	100.00	1.00	100.00	100.00	1.00	54102.00	1.0e-26	NZ_CP010470.1	197	Campylobacter jejuni strain CJ677CC026, complete genome	cellular organisms; Bacteria; Proteobacteria; delta/epsilon subdivisions; Epsilonproteobacteria; Campylobacterales; Campylobacteraceae; Campylobacter; Campylobacter jejuni	197	Campylobacter jejuni
GCA_001507205.1	14724	54197	0	54197	100.00	100.00	1.00	100.00	100.00	1.00	54197.00	1.0e-26	NZ_CP010484.1	197	Campylobacter jejuni strain CJ677CC034, complete genome	cellular organisms; Bacteria; Proteobacteria; delta/epsilon subdivisions; Epsilonproteobacteria; Campylobacterales; Campylobacteraceae; Campylobacter; Campylobacter jejuni	197	Campylobacter jejuni
GCA_001507225.1	4314	53934	0	53934	100.00	100.00	1.00	100.00	100.00	1.00	53934.00	1.0e-26	NZ_CP010485.1	197	Campylobacter jejuni strain CJ677CC086, complete genome	cellular organisms; Bacteria; Proteobacteria; delta/epsilon subdivisions; Epsilonproteobacteria; Campylobacterales; Campylobacteraceae; Campylobacter; Campylobacter jejuni	197	Campylobacter jejuni
GCA_001507245.1	20689	53894	0	53894	100.00	100.00	1.00	100.00	100.00	1.00	53894.00	1.0e-26	NZ_CP010486.1	197	Campylobacter jejuni strain CJ677CC095, complete genome	cellular organisms; Bacteria; Proteobacteria; delta/epsilon subdivisions; Epsilonproteobacteria; Campylobacterales; Campylobacteraceae; Campylobacter; Campylobacter jejuni	197	Campylobacter jejuni
GCA_001507265.1	7748	54116	0	54116	100.00	100.00	1.00	100.00	100.00	1.00	54116.00	1.0e-26	NZ_CP010487.1	197	Campylobacter jejuni strain CJ677CC012, complete genome	cellular organisms; Bacteria; Proteobacteria; delta/epsilon subdivisions; Epsilonproteobacteria; Campylobacterales; Campylobacteraceae; Campylobacter; Campylobacter jejuni	197	Campylobacter jejuni
GCA_001686905.1	11701	55340	0	55340	100.00	100.00	1.00	100.00	100.00	1.00	55340.00	1.0e-26	NZ_CP015209.1	32022	Campylobacter jejuni subsp. jejuni strain RM1285, complete genome	cellular organisms; Bacteria; Proteobacteria; delta/epsilon subdivisions; Epsilonproteobacteria; Campylobacterales; Campylobacteraceae; Campylobacter; Campylobacter jejuni; Campylobacter jejuni subsp. jejuni	197	Campylobacter jejuni
GCA_001721945.1	8036	54667	0	54667	100.00	100.00	1.00	100.00	100.00	1.00	54667.00	1.0e-26	NZ_CP017031.1	32022	Campylobacter jejuni subsp. jejuni strain MTVDSCj07 chromosome, complete genome	cellular organisms; Bacteria; Proteobacteria; delta/epsilon subdivisions; Epsilonproteobacteria; Campylobacterales; Campylobacteraceae; Campylobacter; Campylobacter jejuni; Campylobacter jejuni subsp. jejuni	197	Campylobacter jejuni
GCA_001721965.1	7617	55655	0	55655	100.00	100.00	1.00	100.00	100.00	1.00	55655.00	1.0e-26	NZ_CP017032.1	32022	Campylobacter jejuni subsp. jejuni strain MTVDSCj13 chromosome, complete genome	cellular organisms; Bacteria; Proteobacteria; delta/epsilon subdivisions; Epsilonproteobacteria; Campylobacterales; Campylobacteraceae; Campylobacter; Campylobacter jejuni; Campylobacter jejuni subsp. jejuni	197	Campylobacter jejuni
GCA_001721985.1	20397	59041	0	59041	100.00	100.00	1.00	100.00	100.00	1.00	59041.00	1.0e-26	NZ_CP017033.1	32022	Campylobacter jejuni subsp. jejuni strain MTVDSCj16 chromosome, complete genome	cellular organisms; Bacteria; Proteobacteria; delta/epsilon subdivisions; Epsilonproteobacteria; Campylobacterales; Campylobacteraceae; Campylobacter; Campylobacter jejuni; Campylobacter jejuni subsp. jejuni	197	Campylobacter jejuni
GCA_000736415.1	5438	54733	0	54733	95.53	100.00	1.00	95.53	100.00	1.00	54732.73	1.0e-26	NZ_CP009043.1	1244531	Campylobacter iguaniorum strain 1485E chromosome, complete genome	cellular organisms; Bacteria; Proteobacteria; delta/epsilon subdivisions; Epsilonproteobacteria; Campylobacterales; Campylobacteraceae; Campylobacter; Campylobacter iguaniorum	1244531	Campylobacter iguaniorum
GCA_001767215.1	3272	55121	0	55121	100.00	100.00	1.00	100.00	100.00	1.00	55121.00	1.0e-26	NZ_CP017456.1	1340842	Campylobacter jejuni subsp. jejuni str. RM3420, complete genome	cellular organisms; Bacteria; Proteobacteria; delta/epsilon subdivisions; Epsilonproteobacteria; Campylobacterales; Campylobacteraceae; Campylobacter; Campylobacter jejuni; Campylobacter jejuni subsp. jejuni; Campylobacter jejuni subsp. jejuni str. RM3420	197	Campylobacter jejuni
GCA_000744025.1	6442	57247	0	61268	96.33	98.20	0.93	96.33	98.20	0.93	57246.51	1.0e-26	NZ_CP059437.1	196	Campylobacter fetus strain CFViADRI545 chromosome, complete genome	cellular organisms; Bacteria; Proteobacteria; delta/epsilon subdivisions; Epsilonproteobacteria; Campylobacterales; Campylobacteraceae; Campylobacter; Campylobacter fetus	196	Campylobacter fetus
GCA_000744035.1	16675	57947	0	57838	96.88	99.38	1.00	96.88	99.38	1.00	57946.67	1.0e-26	NZ_CP043435.1	983328	Campylobacter fetus subsp. venerealis NCTC 10354 chromosome, complete genome	cellular organisms; Bacteria; Proteobacteria; delta/epsilon subdivisions; Epsilonproteobacteria; Campylobacterales; Campylobacteraceae; Campylobacter; Campylobacter fetus; Campylobacter fetus subsp. venerealis; Campylobacter fetus subsp. venerealis bv. venerealis; Campylobacter fetus subsp. venerealis NCTC 10354	196	Campylobacter fetus
GCA_000752275.1	8036	50544	0	54667	91.74	91.98	0.92	91.74	91.98	0.92	50542.55	1.0e-26	NZ_CP040617.1	2572083	Campylobacter sp. CFSAN093259 chromosome, complete genome	cellular organisms; Bacteria; Proteobacteria; delta/epsilon subdivisions; Epsilonproteobacteria; Campylobacterales; Campylobacteraceae; Campylobacter; unclassified Campylobacter; Campylobacter sp. CFSAN093259	2572083	Campylobacter sp. CFSAN093259
GCA_000752375.1	8036	50459	0	54667	91.83	92.00	0.92	91.83	92.00	0.92	50457.57	1.0e-26	NZ_CP040617.1	2572083	Campylobacter sp. CFSAN093259 chromosome, complete genome	cellular organisms; Bacteria; Proteobacteria; delta/epsilon subdivisions; Epsilonproteobacteria; Campylobacterales; Campylobacteraceae; Campylobacter; unclassified Campylobacter; Campylobacter sp. CFSAN093259	2572083	Campylobacter sp. CFSAN093259
GCA_000752795.1	8036	50734	0	54667	91.82	91.95	0.93	91.82	91.95	0.93	50732.56	1.0e-26	NZ_CP040617.1	2572083	Campylobacter sp. CFSAN093259 chromosome, complete genome	cellular organisms; Bacteria; Proteobacteria; delta/epsilon subdivisions; Epsilonproteobacteria; Campylobacterales; Campylobacteraceae; Campylobacter; unclassified Campylobacter; Campylobacter sp. CFSAN093259	2572083	Campylobacter sp. CFSAN093259
GCA_000753015.1	8036	50340	0	54667	91.77	91.99	0.92	91.77	91.99	0.92	50338.57	1.0e-26	NZ_CP040617.1	2572083	Campylobacter sp. CFSAN093259 chromosome, complete genome	cellular organisms; Bacteria; Proteobacteria; delta/epsilon subdivisions; Epsilonproteobacteria; Campylobacterales; Campylobacteraceae; Campylobacter; unclassified Campylobacter; Campylobacter sp. CFSAN093259	2572083	Campylobacter sp. CFSAN093259
GCA_000753095.1	6922	59189	0	54066	96.04	98.25	1.09	96.04	98.25	1.09	59188.24	1.0e-26	NZ_CP040617.1	2572083	Campylobacter sp. CFSAN093259 chromosome, complete genome	cellular organisms; Bacteria; Proteobacteria; delta/epsilon subdivisions; Epsilonproteobacteria; Campylobacterales; Campylobacteraceae; Campylobacter; unclassified Campylobacter; Campylobacter sp. CFSAN093259	2572083	Campylobacter sp. CFSAN093259
GCA_000753175.1	8036	50805	0	54667	91.82	91.97	0.93	91.82	91.97	0.93	50803.56	1.0e-26	NZ_CP040617.1	2572083	Campylobacter sp. CFSAN093259 chromosome, complete genome	cellular organisms; Bacteria; Proteobacteria; delta/epsilon subdivisions; Epsilonproteobacteria; Campylobacterales; Campylobacteraceae; Campylobacter; unclassified Campylobacter; Campylobacter sp. CFSAN093259	2572083	Campylobacter sp. CFSAN093259
GCA_000753295.1	8036	50463	0	54667	91.79	91.69	0.92	91.79	91.69	0.92	50461.56	1.0e-26	NZ_CP040617.1	2572083	Campylobacter sp. CFSAN093259 chromosome, complete genome	cellular organisms; Bacteria; Proteobacteria; delta/epsilon subdivisions; Epsilonproteobacteria; Campylobacterales; Campylobacteraceae; Campylobacter; unclassified Campylobacter; Campylobacter sp. CFSAN093259	2572083	Campylobacter sp. CFSAN093259
GCA_000759485.1	18308	55006	0	55006	98.59	100.00	1.00	98.59	100.00	1.00	55005.85	1.0e-26	NZ_CP008808.1	1240980	Campylobacter fetus subsp. fetus 04/554, complete genome	cellular organisms; Bacteria; Proteobacteria; delta/epsilon subdivisions; Epsilonproteobacteria; Campylobacterales; Campylobacteraceae; Campylobacter; Campylobacter fetus; Campylobacter fetus subsp. fetus; Campylobacter fetus subsp. fetus 04/554	196	Campylobacter fetus
GCA_000759515.1	20374	59421	0	59168	97.03	100.00	1.00	97.03	100.00	1.00	59420.69	1.0e-26	NZ_CP008810.1	1093099	Campylobacter fetus subsp. venerealis 97/608 chromosome, complete genome	cellular organisms; Bacteria; Proteobacteria; delta/epsilon subdivisions; Epsilonproteobacteria; Campylobacterales; Campylobacteraceae; Campylobacter; Campylobacter fetus; Campylobacter fetus subsp. venerealis; Campylobacter fetus subsp. venerealis 97/608	196	Campylobacter fetus
GCA_000772225.1	543	55740	0	55740	100.00	100.00	1.00	100.00	100.00	1.00	55740.00	1.0e-26	NZ_CP040617.1	2572083	Campylobacter sp. CFSAN093259 chromosome, complete genome	cellular organisms; Bacteria; Proteobacteria; delta/epsilon subdivisions; Epsilonproteobacteria; Campylobacterales; Campylobacteraceae; Campylobacter; unclassified Campylobacter; Campylobacter sp. CFSAN093259	2572083	Campylobacter sp. CFSAN093259
GCA_000788295.1	10351	42817	1	60742	66.24	71.73	0.70	66.24	71.73	0.70	42812.22	1.0e-26	NZ_CP019685.1	206	Campylobacter sputorum strain RM8705, complete genome	cellular organisms; Bacteria; Proteobacteria; delta/epsilon subdivisions; Epsilonproteobacteria; Campylobacterales; Campylobacteraceae; Campylobacter; Campylobacter sputorum	206	Campylobacter sputorum
GCA_000814265.1	15490	54955	0	54955	100.00	100.00	1.00	100.00	100.00	1.00	54955.00	1.0e-26	NZ_CP009226.1	1507806	Campylobacter fetus subsp. testudinum strain pet-3, complete genome	cellular organisms; Bacteria; Proteobacteria; delta/epsilon subdivisions; Epsilonproteobacteria; Campylobacterales; Campylobacteraceae; Campylobacter; Campylobacter fetus; Campylobacter fetus subsp. testudinum	196	Campylobacter fetus
GCA_000816185.1	14618	50912	0	50912	100.00	100.00	1.00	100.00	100.00	1.00	50912.00	1.0e-26	NZ_CP007770.1	1031564	Campylobacter insulaenigrae NCTC 12927, complete genome	cellular organisms; Bacteria; Proteobacteria; delta/epsilon subdivisions; Epsilonproteobacteria; Campylobacterales; Campylobacteraceae; Campylobacter; Campylobacter insulaenigrae; Campylobacter insulaenigrae NCTC 12927	260714	Campylobacter insulaenigrae
GCA_000816225.1	1881	53169	0	53169	100.00	100.00	1.00	100.00	100.00	1.00	53169.00	1.0e-26	NZ_CP007771.1	1031536	Campylobacter lari subsp. concheus LMG 11760, complete genome	cellular organisms; Bacteria; Proteobacteria; delta/epsilon subdivisions; Epsilonproteobacteria; Campylobacterales; Campylobacteraceae; Campylobacter; Campylobacter lari; Campylobacter lari subsp. concheus; Campylobacter lari subsp. concheus LMG 11760	201	Campylobacter lari
GCA_000816265.1	15162	63851	0	63851	100.00	100.00	1.00	100.00	100.00	1.00	63851.00	1.0e-26	NZ_CP007772.1	1388751	Campylobacter subantarcticus LMG 24374, complete genome	cellular organisms; Bacteria; Proteobacteria; delta/epsilon subdivisions; Epsilonproteobacteria; Campylobacterales; Campylobacteraceae; Campylobacter; Campylobacter subantarcticus; Campylobacter subantarcticus LMG 24374	497724	Campylobacter subantarcticus
GCA_000816305.1	20522	66004	0	66004	100.00	100.00	1.00	100.00	100.00	1.00	66004.00	1.0e-26	NZ_CP007773.1	1388752	Campylobacter subantarcticus LMG 24377, complete genome	cellular organisms; Bacteria; Proteobacteria; delta/epsilon subdivisions; Epsilonproteobacteria; Campylobacterales; Campylobacteraceae; Campylobacter; Campylobacter subantarcticus; Campylobacter subantarcticus LMG 24377	497724	Campylobacter subantarcticus
GCA_000816345.1	6673	54455	0	54455	100.00	100.00	1.00	100.00	100.00	1.00	54455.00	1.0e-26	NZ_CP007774.1	580033	Campylobacter volucris LMG 24379, complete genome	cellular organisms; Bacteria; Proteobacteria; delta/epsilon subdivisions; Epsilonproteobacteria; Campylobacterales; Campylobacteraceae; Campylobacter; Campylobacter volucris; Campylobacter volucris LMG 24379	1031542	Campylobacter volucris
GCA_000816365.1	2272	63024	0	63024	100.00	100.00	1.00	100.00	100.00	1.00	63024.00	1.0e-26	NZ_CP007775.1	1388749	Campylobacter lari NCTC 11845 chromosome, complete genome	cellular organisms; Bacteria; Proteobacteria; delta/epsilon subdivisions; Epsilonproteobacteria; Campylobacterales; Campylobacteraceae; Campylobacter; Campylobacter lari; Campylobacter lari NCTC 11845	201	Campylobacter lari
GCA_000816385.2	13368	53916	0	53916	100.00	100.00	1.00	100.00	100.00	1.00	53916.00	1.0e-26	NZ_CP007776.2	1388750	Campylobacter lari CCUG 22395 chromosome, complete genome	cellular organisms; Bacteria; Proteobacteria; delta/epsilon subdivisions; Epsilonproteobacteria; Campylobacterales; Campylobacteraceae; Campylobacter; Campylobacter lari; Campylobacter lari CCUG 22395	201	Campylobacter lari
GCA_000816405.1	13179	53972	0	53972	100.00	100.00	1.00	100.00	100.00	1.00	53972.00	1.0e-26	NZ_CP007777.1	1453989	Campylobacter lari RM16701 chromosome, complete genome	cellular organisms; Bacteria; Proteobacteria; delta/epsilon subdivisions; Epsilonproteobacteria; Campylobacterales; Campylobacteraceae; Campylobacter; Campylobacter lari; Campylobacter lari RM16701	201	Campylobacter lari
GCA_000816425.1	20488	55314	0	55314	100.00	100.00	1.00	100.00	100.00	1.00	55314.00	1.0e-26	NZ_CP007778.1	1453988	Campylobacter lari RM16712 chromosome, complete genome	cellular organisms; Bacteria; Proteobacteria; delta/epsilon subdivisions; Epsilonproteobacteria; Campylobacterales; Campylobacteraceae; Campylobacter; Campylobacter lari; Campylobacter lari RM16712	201	Campylobacter lari
GCA_000816785.1	9172	60600	0	60598	97.45	100.00	1.00	97.45	100.00	1.00	60599.73	1.0e-26	NZ_CP007766.1	1388753	Campylobacter peloridis LMG 23910, complete genome	cellular organisms; Bacteria; Proteobacteria; delta/epsilon subdivisions; Epsilonproteobacteria; Campylobacterales; Campylobacteraceae; Campylobacter; Campylobacter peloridis; Campylobacter peloridis LMG 23910	488546	Campylobacter peloridis
GCA_001865395.1	3192	55921	0	55921	100.00	100.00	1.00	100.00	100.00	1.00	55921.00	1.0e-26	NZ_CP017862.1	197	Campylobacter jejuni strain FJ3124 chromosome, complete genome	cellular organisms; Bacteria; Proteobacteria; delta/epsilon subdivisions; Epsilonproteobacteria; Campylobacterales; Campylobacteraceae; Campylobacter; Campylobacter jejuni	197	Campylobacter jejuni
GCA_000830775.1	18984	54322	0	54322	100.00	100.00	1.00	100.00	100.00	1.00	54322.00	1.0e-26	NZ_CP040617.1	2572083	Campylobacter sp. CFSAN093259 chromosome, complete genome	cellular organisms; Bacteria; Proteobacteria; delta/epsilon subdivisions; Epsilonproteobacteria; Campylobacterales; Campylobacteraceae; Campylobacter; unclassified Campylobacter; Campylobacter sp. CFSAN093259	2572083	Campylobacter sp. CFSAN093259
GCA_000830805.1	9328	54322	0	54322	100.00	100.00	1.00	100.00	100.00	1.00	54322.00	1.0e-26	NZ_CP040617.1	2572083	Campylobacter sp. CFSAN093259 chromosome, complete genome	cellular organisms; Bacteria; Proteobacteria; delta/epsilon subdivisions; Epsilonproteobacteria; Campylobacterales; Campylobacteraceae; Campylobacter; unclassified Campylobacter; Campylobacter sp. CFSAN093259	2572083	Campylobacter sp. CFSAN093259
GCA_000830825.1	4080	54322	0	54322	100.00	100.00	1.00	100.00	100.00	1.00	54322.00	1.0e-26	NZ_CP040617.1	2572083	Campylobacter sp. CFSAN093259 chromosome, complete genome	cellular organisms; Bacteria; Proteobacteria; delta/epsilon subdivisions; Epsilonproteobacteria; Campylobacterales; Campylobacteraceae; Campylobacter; unclassified Campylobacter; Campylobacter sp. CFSAN093259	2572083	Campylobacter sp. CFSAN093259
GCA_000830845.1	11282	54322	0	54322	100.00	100.00	1.00	100.00	100.00	1.00	54322.00	1.0e-26	NZ_CP040617.1	2572083	Campylobacter sp. CFSAN093259 chromosome, complete genome	cellular organisms; Bacteria; Proteobacteria; delta/epsilon subdivisions; Epsilonproteobacteria; Campylobacterales; Campylobacteraceae; Campylobacter; unclassified Campylobacter; Campylobacter sp. CFSAN093259	2572083	Campylobacter sp. CFSAN093259
GCA_000830865.1	7230	54322	0	54322	100.00	100.00	1.00	100.00	100.00	1.00	54322.00	1.0e-26	NZ_CP040617.1	2572083	Campylobacter sp. CFSAN093259 chromosome, complete genome	cellular organisms; Bacteria; Proteobacteria; delta/epsilon subdivisions; Epsilonproteobacteria; Campylobacterales; Campylobacteraceae; Campylobacter; unclassified Campylobacter; Campylobacter sp. CFSAN093259	2572083	Campylobacter sp. CFSAN093259
GCA_001951235.1	16115	60223	0	60223	100.00	100.00	1.00	100.00	100.00	1.00	60223.00	1.0e-26	NZ_CP007188.1	197	Campylobacter jejuni strain HF5-4A-4, complete genome	cellular organisms; Bacteria; Proteobacteria; delta/epsilon subdivisions; Epsilonproteobacteria; Campylobacterales; Campylobacteraceae; Campylobacter; Campylobacter jejuni	197	Campylobacter jejuni
GCA_001951255.1	22184	53780	0	53780	100.00	100.00	1.00	100.00	100.00	1.00	53780.00	1.0e-26	NZ_CP007189.1	197	Campylobacter jejuni strain HF5-5-1, complete genome	cellular organisms; Bacteria; Proteobacteria; delta/epsilon subdivisions; Epsilonproteobacteria; Campylobacterales; Campylobacteraceae; Campylobacter; Campylobacter jejuni	197	Campylobacter jejuni
GCA_001951275.1	21671	53778	0	53778	100.00	100.00	1.00	100.00	100.00	1.00	53778.00	1.0e-26	NZ_CP007190.1	197	Campylobacter jejuni strain HF5-7-1, complete genome	cellular organisms; Bacteria; Proteobacteria; delta/epsilon subdivisions; Epsilonproteobacteria; Campylobacterales; Campylobacteraceae; Campylobacter; Campylobacter jejuni	197	Campylobacter jejuni
GCA_001951295.1	4040	55160	0	55160	100.00	100.00	1.00	100.00	100.00	1.00	55160.00	1.0e-26	NZ_CP007191.1	197	Campylobacter jejuni strain NS4-1-1, complete genome	cellular organisms; Bacteria; Proteobacteria; delta/epsilon subdivisions; Epsilonproteobacteria; Campylobacterales; Campylobacteraceae; Campylobacter; Campylobacter jejuni	197	Campylobacter jejuni
GCA_001951315.1	4544	55355	0	55355	100.00	100.00	1.00	100.00	100.00	1.00	55355.00	1.0e-26	NZ_CP007192.1	197	Campylobacter jejuni strain NS4-5-1, complete genome	cellular organisms; Bacteria; Proteobacteria; delta/epsilon subdivisions; Epsilonproteobacteria; Campylobacterales; Campylobacteraceae; Campylobacter; Campylobacter jejuni	197	Campylobacter jejuni
GCA_001951335.1	11117	54382	0	54382	100.00	100.00	1.00	100.00	100.00	1.00	54382.00	1.0e-26	NZ_CP007193.1	197	Campylobacter jejuni strain NS4-9-1, complete genome	cellular organisms; Bacteria; Proteobacteria; delta/epsilon subdivisions; Epsilonproteobacteria; Campylobacterales; Campylobacteraceae; Campylobacter; Campylobacter jejuni	197	Campylobacter jejuni
GCA_002024325.1	21644	53389	0	53389	100.00	100.00	1.00	100.00	100.00	1.00	53389.00	1.0e-26	NZ_CP019965.1	197	Campylobacter jejuni strain NCTC12662 chromosome, complete genome	cellular organisms; Bacteria; Proteobacteria; delta/epsilon subdivisions; Epsilonproteobacteria; Campylobacterales; Campylobacteraceae; Campylobacter; Campylobacter jejuni	197	Campylobacter jejuni
GCA_002028305.1	11227	53577	0	53577	100.00	100.00	1.00	100.00	100.00	1.00	53577.00	1.0e-26	NZ_CP020045.1	32022	Campylobacter jejuni subsp. jejuni strain ATCC 35925, complete genome	cellular organisms; Bacteria; Proteobacteria; delta/epsilon subdivisions; Epsilonproteobacteria; Campylobacterales; Campylobacteraceae; Campylobacter; Campylobacter jejuni; Campylobacter jejuni subsp. jejuni	197	Campylobacter jejuni
GCA_002209025.1	18333	54321	0	54321	100.00	100.00	1.00	100.00	100.00	1.00	54321.00	1.0e-26	NZ_CP022077.1	197	Campylobacter jejuni subsp. jejuni strain FDAARGOS_263 chromosome, complete genome	cellular organisms; Bacteria; Proteobacteria; delta/epsilon subdivisions; Epsilonproteobacteria; Campylobacterales; Campylobacteraceae; Campylobacter; Campylobacter jejuni	197	Campylobacter jejuni
GCA_002209065.1	21498	53511	0	53511	100.00	100.00	1.00	100.00	100.00	1.00	53511.00	1.0e-26	NZ_CP022080.1	197	Campylobacter jejuni subsp. jejuni strain FDAARGOS_266 chromosome, complete genome	cellular organisms; Bacteria; Proteobacteria; delta/epsilon subdivisions; Epsilonproteobacteria; Campylobacterales; Campylobacteraceae; Campylobacter; Campylobacter jejuni	197	Campylobacter jejuni
GCA_002587105.1	20229	55917	0	55917	100.00	100.00	1.00	100.00	100.00	1.00	55917.00	1.0e-26	NZ_CP023867.1	197	Campylobacter jejuni strain FDAARGOS_422 chromosome, complete genome	cellular organisms; Bacteria; Proteobacteria; delta/epsilon subdivisions; Epsilonproteobacteria; Campylobacterales; Campylobacteraceae; Campylobacter; Campylobacter jejuni	197	Campylobacter jejuni
GCA_002587225.1	9579	58446	0	58446	100.00	100.00	1.00	100.00	100.00	1.00	58446.00	1.0e-26	NZ_CP023866.1	197	Campylobacter jejuni strain FDAARGOS_421 chromosome, complete genome	cellular organisms; Bacteria; Proteobacteria; delta/epsilon subdivisions; Epsilonproteobacteria; Campylobacterales; Campylobacteraceae; Campylobacter; Campylobacter jejuni	197	Campylobacter jejuni
GCA_003060725.1	10271	56316	0	56316	100.00	100.00	1.00	100.00	100.00	1.00	56316.00	1.0e-26	NZ_CP028909.1	197	Campylobacter jejuni strain 12567 chromosome, complete genome	cellular organisms; Bacteria; Proteobacteria; delta/epsilon subdivisions; Epsilonproteobacteria; Campylobacterales; Campylobacteraceae; Campylobacter; Campylobacter jejuni	197	Campylobacter jejuni
GCA_000954195.1	9623	54749	0	54740	95.97	100.00	1.00	95.97	100.00	1.00	54748.46	1.0e-26	NZ_CP011015.1	195	Campylobacter coli strain FB1, complete genome	cellular organisms; Bacteria; Proteobacteria; delta/epsilon subdivisions; Epsilonproteobacteria; Campylobacterales; Campylobacteraceae; Campylobacter; Campylobacter coli	195	Campylobacter coli
GCA_000967135.1	377	59048	0	58942	97.09	100.00	1.00	97.09	100.00	1.00	59047.40	1.0e-26	NZ_HG004426.1	688354	Campylobacter fetus subsp. venerealis str. 84-112, complete genome	cellular organisms; Bacteria; Proteobacteria; delta/epsilon subdivisions; Epsilonproteobacteria; Campylobacterales; Campylobacteraceae; Campylobacter; Campylobacter fetus; Campylobacter fetus subsp. venerealis; Campylobacter fetus subsp. venerealis str. 84-112	196	Campylobacter fetus
GCA_001017575.1	17	55419	0	55419	100.00	100.00	1.00	100.00	100.00	1.00	55419.00	1.0e-26	NZ_CP011372.1	201	Campylobacter lari strain Slaughter Beach, complete genome	cellular organisms; Bacteria; Proteobacteria; delta/epsilon subdivisions; Epsilonproteobacteria; Campylobacterales; Campylobacteraceae; Campylobacter; Campylobacter lari	201	Campylobacter lari
GCA_001190745.1	425	54462	0	54462	100.00	100.00	1.00	100.00	100.00	1.00	54462.00	1.0e-26	NZ_CP012196.1	824	Campylobacter gracilis strain ATCC 33236, complete genome	cellular organisms; Bacteria; Proteobacteria; delta/epsilon subdivisions; Epsilonproteobacteria; Campylobacterales; Campylobacteraceae; Campylobacter; Campylobacter gracilis	824	Campylobacter gracilis
GCA_001190755.1	4046	55016	0	55016	100.00	100.00	1.00	100.00	100.00	1.00	55016.00	1.0e-26	NZ_CP012195.1	1032069	Campylobacter ureolyticus RIGS 9880, complete genome	cellular organisms; Bacteria; Proteobacteria; delta/epsilon subdivisions; Epsilonproteobacteria; Campylobacterales; Campylobacteraceae; Campylobacter; Campylobacter ureolyticus; Campylobacter ureolyticus RIGS 9880	827	Campylobacter ureolyticus
GCA_003060745.1	13108	55717	0	55717	100.00	100.00	1.00	100.00	100.00	1.00	55717.00	1.0e-26	NZ_CP028910.1	197	Campylobacter jejuni strain NCTC 12660 chromosome, complete genome	cellular organisms; Bacteria; Proteobacteria; delta/epsilon subdivisions; Epsilonproteobacteria; Campylobacterales; Campylobacteraceae; Campylobacter; Campylobacter jejuni	197	Campylobacter jejuni
GCA_001223685.1	8034	48368	0	55519	86.25	88.08	0.87	86.25	88.08	0.87	48365.68	1.0e-26	NZ_CP035927.1	195	Campylobacter coli strain RM2228 chromosome, complete genome	cellular organisms; Bacteria; Proteobacteria; delta/epsilon subdivisions; Epsilonproteobacteria; Campylobacterales; Campylobacteraceae; Campylobacter; Campylobacter coli	195	Campylobacter coli
GCA_003060765.1	12752	53444	0	53444	100.00	100.00	1.00	100.00	100.00	1.00	53444.00	1.0e-26	NZ_CP028911.1	197	Campylobacter jejuni strain NCTC 12661 chromosome, complete genome	cellular organisms; Bacteria; Proteobacteria; delta/epsilon subdivisions; Epsilonproteobacteria; Campylobacterales; Campylobacteraceae; Campylobacter; Campylobacter jejuni	197	Campylobacter jejuni
GCA_003060785.1	3732	54038	0	54038	100.00	100.00	1.00	100.00	100.00	1.00	54038.00	1.0e-26	NZ_CP028912.1	197	Campylobacter jejuni strain NCTC 12664 chromosome, complete genome	cellular organisms; Bacteria; Proteobacteria; delta/epsilon subdivisions; Epsilonproteobacteria; Campylobacterales; Campylobacteraceae; Campylobacter; Campylobacter jejuni	197	Campylobacter jejuni
GCA_003368045.1	1187	56935	0	56935	100.00	100.00	1.00	100.00	100.00	1.00	56935.00	1.0e-26	NZ_CP012206.1	197	Campylobacter jejuni strain CJ067CC45, complete genome	cellular organisms; Bacteria; Proteobacteria; delta/epsilon subdivisions; Epsilonproteobacteria; Campylobacterales; Campylobacteraceae; Campylobacter; Campylobacter jejuni	197	Campylobacter jejuni
GCA_003368065.1	16485	54730	0	54730	100.00	100.00	1.00	100.00	100.00	1.00	54730.00	1.0e-26	NZ_CP012210.1	197	Campylobacter jejuni strain CJ515CC45, complete genome	cellular organisms; Bacteria; Proteobacteria; delta/epsilon subdivisions; Epsilonproteobacteria; Campylobacterales; Campylobacteraceae; Campylobacter; Campylobacter jejuni	197	Campylobacter jejuni
GCA_003368085.1	8899	54113	0	54113	100.00	100.00	1.00	100.00	100.00	1.00	54113.00	1.0e-26	NZ_CP012211.1	197	Campylobacter jejuni strain CJ031CC45, complete genome	cellular organisms; Bacteria; Proteobacteria; delta/epsilon subdivisions; Epsilonproteobacteria; Campylobacterales; Campylobacteraceae; Campylobacter; Campylobacter jejuni	197	Campylobacter jejuni
GCA_003368105.1	14973	55652	0	55652	100.00	100.00	1.00	100.00	100.00	1.00	55652.00	1.0e-26	NZ_CP012212.1	197	Campylobacter jejuni strain CJ017CCUA, complete genome	cellular organisms; Bacteria; Proteobacteria; delta/epsilon subdivisions; Epsilonproteobacteria; Campylobacterales; Campylobacteraceae; Campylobacter; Campylobacter jejuni	197	Campylobacter jejuni
GCA_001223945.1	12565	49174	0	56534	88.12	88.07	0.87	88.12	88.07	0.87	49171.86	1.0e-26	NZ_CP044161.1	195	Campylobacter coli strain AR-0420 chromosome, complete genome	cellular organisms; Bacteria; Proteobacteria; delta/epsilon subdivisions; Epsilonproteobacteria; Campylobacterales; Campylobacteraceae; Campylobacter; Campylobacter coli	195	Campylobacter coli
GCA_003368125.1	14857	53418	0	53418	100.00	100.00	1.00	100.00	100.00	1.00	53418.00	1.0e-26	NZ_CP012213.1	197	Campylobacter jejuni strain CJ513CC45, complete genome	cellular organisms; Bacteria; Proteobacteria; delta/epsilon subdivisions; Epsilonproteobacteria; Campylobacterales; Campylobacteraceae; Campylobacter; Campylobacter jejuni	197	Campylobacter jejuni
GCA_003368145.1	15246	53110	0	53110	100.00	100.00	1.00	100.00	100.00	1.00	53110.00	1.0e-26	NZ_CP012214.1	197	Campylobacter jejuni strain CJ088CC52, complete genome	cellular organisms; Bacteria; Proteobacteria; delta/epsilon subdivisions; Epsilonproteobacteria; Campylobacterales; Campylobacteraceae; Campylobacter; Campylobacter jejuni	197	Campylobacter jejuni
GCA_001224065.1	18687	50619	0	55155	87.71	92.45	0.92	87.71	92.45	0.92	50616.74	1.0e-26	NC_022347.1	1273173	Campylobacter coli CVM N29710, complete genome	cellular organisms; Bacteria; Proteobacteria; delta/epsilon subdivisions; Epsilonproteobacteria; Campylobacterales; Campylobacteraceae; Campylobacter; Campylobacter coli; Campylobacter coli CVM N29710	195	Campylobacter coli
GCA_003368165.1	7980	55887	0	55887	100.00	100.00	1.00	100.00	100.00	1.00	55887.00	1.0e-26	NZ_CP012216.1	197	Campylobacter jejuni strain CJ074CC443, complete genome	cellular organisms; Bacteria; Proteobacteria; delta/epsilon subdivisions; Epsilonproteobacteria; Campylobacterales; Campylobacteraceae; Campylobacter; Campylobacter jejuni	197	Campylobacter jejuni
GCA_003368185.1	13551	57813	0	57813	100.00	100.00	1.00	100.00	100.00	1.00	57813.00	1.0e-26	NZ_CP012217.1	197	Campylobacter jejuni strain CJ071CC464, complete genome	cellular organisms; Bacteria; Proteobacteria; delta/epsilon subdivisions; Epsilonproteobacteria; Campylobacterales; Campylobacteraceae; Campylobacter; Campylobacter jejuni	197	Campylobacter jejuni
GCA_003368205.1	1218	51761	0	51761	100.00	100.00	1.00	100.00	100.00	1.00	51761.00	1.0e-26	NZ_CP012220.1	197	Campylobacter jejuni strain CJ090CC1332, complete genome	cellular organisms; Bacteria; Proteobacteria; delta/epsilon subdivisions; Epsilonproteobacteria; Campylobacterales; Campylobacteraceae; Campylobacter; Campylobacter jejuni	197	Campylobacter jejuni
GCA_003368225.1	21105	59352	0	59352	100.00	100.00	1.00	100.00	100.00	1.00	59352.00	1.0e-26	NZ_CP012221.1	197	Campylobacter jejuni strain CJ018CCUA, complete genome	cellular organisms; Bacteria; Proteobacteria; delta/epsilon subdivisions; Epsilonproteobacteria; Campylobacterales; Campylobacteraceae; Campylobacter; Campylobacter jejuni	197	Campylobacter jejuni
GCA_003368245.1	15217	55173	0	55173	100.00	100.00	1.00	100.00	100.00	1.00	55173.00	1.0e-26	NZ_CP012224.1	197	Campylobacter jejuni strain CJ066CC508, complete genome	cellular organisms; Bacteria; Proteobacteria; delta/epsilon subdivisions; Epsilonproteobacteria; Campylobacterales; Campylobacteraceae; Campylobacter; Campylobacter jejuni	197	Campylobacter jejuni
GCA_003574945.1	3790	59404	0	59404	100.00	100.00	1.00	100.00	100.00	1.00	59404.00	1.0e-26	NZ_CP032316.1	32022	Campylobacter jejuni subsp. jejuni strain HPC5 chromosome, complete genome	cellular organisms; Bacteria; Proteobacteria; delta/epsilon subdivisions; Epsilonproteobacteria; Campylobacterales; Campylobacteraceae; Campylobacter; Campylobacter jejuni; Campylobacter jejuni subsp. jejuni	197	Campylobacter jejuni
GCA_003950275.1	5885	57681	0	57681	100.00	100.00	1.00	100.00	100.00	1.00	57681.00	1.0e-26	NZ_CP034393.1	32022	Campylobacter jejuni subsp. jejuni strain CLB104 chromosome, complete genome	cellular organisms; Bacteria; Proteobacteria; delta/epsilon subdivisions; Epsilonproteobacteria; Campylobacterales; Campylobacteraceae; Campylobacter; Campylobacter jejuni; Campylobacter jejuni subsp. jejuni	197	Campylobacter jejuni
GCA_004924295.1	2706	53019	0	53019	100.00	100.00	1.00	100.00	100.00	1.00	53019.00	1.0e-26	NZ_CP032522.1	197	Campylobacter jejuni strain BC chromosome, complete genome	cellular organisms; Bacteria; Proteobacteria; delta/epsilon subdivisions; Epsilonproteobacteria; Campylobacterales; Campylobacteraceae; Campylobacter; Campylobacter jejuni	197	Campylobacter jejuni
GCA_005158965.1	16199	56328	0	56286	100.00	99.75	1.00	100.00	99.75	1.00	56328.00	1.0e-26	NC_021834.1	1338035	Campylobacter jejuni 32488, complete sequence	cellular organisms; Bacteria; Proteobacteria; delta/epsilon subdivisions; Epsilonproteobacteria; Campylobacterales; Campylobacteraceae; Campylobacter; Campylobacter jejuni; Campylobacter jejuni 32488	197	Campylobacter jejuni
GCA_007107025.1	922	57650	0	57650	100.00	100.00	1.00	100.00	100.00	1.00	57650.00	1.0e-26	NZ_CP041584.1	197	Campylobacter jejuni strain YH003 chromosome, complete genome	cellular organisms; Bacteria; Proteobacteria; delta/epsilon subdivisions; Epsilonproteobacteria; Campylobacterales; Campylobacteraceae; Campylobacter; Campylobacter jejuni	197	Campylobacter jejuni
GCA_012224585.1	20266	54871	0	54871	100.00	100.00	1.00	100.00	100.00	1.00	54871.00	1.0e-26	NZ_CP048760.1	197	Campylobacter jejuni strain ZS005 chromosome, complete genome	cellular organisms; Bacteria; Proteobacteria; delta/epsilon subdivisions; Epsilonproteobacteria; Campylobacterales; Campylobacteraceae; Campylobacter; Campylobacter jejuni	197	Campylobacter jejuni
GCA_012224905.1	15768	54647	0	54647	100.00	100.00	1.00	100.00	100.00	1.00	54647.00	1.0e-26	NZ_CP048763.1	197	Campylobacter jejuni strain ZH006 chromosome, complete genome	cellular organisms; Bacteria; Proteobacteria; delta/epsilon subdivisions; Epsilonproteobacteria; Campylobacterales; Campylobacteraceae; Campylobacter; Campylobacter jejuni	197	Campylobacter jejuni
GCA_001224645.1	11862	48990	0	55347	89.36	89.36	0.89	89.36	89.36	0.89	48988.15	1.0e-26	NZ_CP046317.1	195	Campylobacter coli strain FDAARGOS_735 chromosome, complete genome	cellular organisms; Bacteria; Proteobacteria; delta/epsilon subdivisions; Epsilonproteobacteria; Campylobacterales; Campylobacteraceae; Campylobacter; Campylobacter coli	195	Campylobacter coli
GCA_012225065.1	20492	54651	0	54651	100.00	100.00	1.00	100.00	100.00	1.00	54651.00	1.0e-26	NZ_CP048764.1	197	Campylobacter jejuni strain ZH003 chromosome, complete genome	cellular organisms; Bacteria; Proteobacteria; delta/epsilon subdivisions; Epsilonproteobacteria; Campylobacterales; Campylobacteraceae; Campylobacter; Campylobacter jejuni	197	Campylobacter jejuni
GCA_013177475.1	17140	55753	0	55753	100.00	100.00	1.00	100.00	100.00	1.00	55753.00	1.0e-26	NZ_CP053659.1	197	Campylobacter jejuni strain 2016-IZSVE-19-111250 chromosome, complete genome	cellular organisms; Bacteria; Proteobacteria; delta/epsilon subdivisions; Epsilonproteobacteria; Campylobacterales; Campylobacteraceae; Campylobacter; Campylobacter jejuni	197	Campylobacter jejuni
GCA_013393785.1	593	58249	0	58249	100.00	100.00	1.00	100.00	100.00	1.00	58249.00	1.0e-26	NZ_CP040015.1	32022	Campylobacter jejuni subsp. jejuni strain LDG17f chromosome, complete genome	cellular organisms; Bacteria; Proteobacteria; delta/epsilon subdivisions; Epsilonproteobacteria; Campylobacterales; Campylobacteraceae; Campylobacter; Campylobacter jejuni; Campylobacter jejuni subsp. jejuni	197	Campylobacter jejuni
GCA_013393805.1	4974	56489	0	56489	100.00	100.00	1.00	100.00	100.00	1.00	56489.00	1.0e-26	NZ_CP040016.1	32022	Campylobacter jejuni subsp. jejuni strain 9090 chromosome, complete genome	cellular organisms; Bacteria; Proteobacteria; delta/epsilon subdivisions; Epsilonproteobacteria; Campylobacterales; Campylobacteraceae; Campylobacter; Campylobacter jejuni; Campylobacter jejuni subsp. jejuni	197	Campylobacter jejuni
GCA_013465595.1	14319	53856	0	53856	100.00	100.00	1.00	100.00	100.00	1.00	53856.00	1.0e-26	NZ_CP059157.1	32022	Campylobacter jejuni subsp. jejuni strain OBT12377 chromosome, complete genome	cellular organisms; Bacteria; Proteobacteria; delta/epsilon subdivisions; Epsilonproteobacteria; Campylobacterales; Campylobacteraceae; Campylobacter; Campylobacter jejuni; Campylobacter jejuni subsp. jejuni	197	Campylobacter jejuni
GCA_013465795.1	4491	53857	0	53857	100.00	100.00	1.00	100.00	100.00	1.00	53857.00	1.0e-26	NZ_CP059158.1	32022	Campylobacter jejuni subsp. jejuni strain OBT12386 chromosome, complete genome	cellular organisms; Bacteria; Proteobacteria; delta/epsilon subdivisions; Epsilonproteobacteria; Campylobacterales; Campylobacteraceae; Campylobacter; Campylobacter jejuni; Campylobacter jejuni subsp. jejuni	197	Campylobacter jejuni
GCA_013466015.1	4282	53857	0	53857	100.00	100.00	1.00	100.00	100.00	1.00	53857.00	1.0e-26	NZ_CP059159.1	32022	Campylobacter jejuni subsp. jejuni strain OBT12393 chromosome, complete genome	cellular organisms; Bacteria; Proteobacteria; delta/epsilon subdivisions; Epsilonproteobacteria; Campylobacterales; Campylobacteraceae; Campylobacter; Campylobacter jejuni; Campylobacter jejuni subsp. jejuni	197	Campylobacter jejuni
GCA_013466235.1	1297	53857	0	53857	100.00	100.00	1.00	100.00	100.00	1.00	53857.00	1.0e-26	NZ_CP059160.1	32022	Campylobacter jejuni subsp. jejuni strain OBT12390 chromosome, complete genome	cellular organisms; Bacteria; Proteobacteria; delta/epsilon subdivisions; Epsilonproteobacteria; Campylobacterales; Campylobacteraceae; Campylobacter; Campylobacter jejuni; Campylobacter jejuni subsp. jejuni	197	Campylobacter jejuni
GCA_014082005.1	6641	55599	0	55599	100.00	100.00	1.00	100.00	100.00	1.00	55599.00	1.0e-26	NZ_CP059709.1	197	Campylobacter jejuni strain C41 chromosome, complete genome	cellular organisms; Bacteria; Proteobacteria; delta/epsilon subdivisions; Epsilonproteobacteria; Campylobacterales; Campylobacteraceae; Campylobacter; Campylobacter jejuni	197	Campylobacter jejuni
GCA_014151305.1	9269	53613	0	53613	100.00	100.00	1.00	100.00	100.00	1.00	53613.00	1.0e-26	NZ_CP059964.1	197	Campylobacter jejuni strain C1922C72 chromosome, complete genome	cellular organisms; Bacteria; Proteobacteria; delta/epsilon subdivisions; Epsilonproteobacteria; Campylobacterales; Campylobacteraceae; Campylobacter; Campylobacter jejuni	197	Campylobacter jejuni
GCA_014151465.1	903	55600	0	55600	100.00	100.00	1.00	100.00	100.00	1.00	55600.00	1.0e-26	NZ_CP059972.1	197	Campylobacter jejuni strain C220 chromosome, complete genome	cellular organisms; Bacteria; Proteobacteria; delta/epsilon subdivisions; Epsilonproteobacteria; Campylobacterales; Campylobacteraceae; Campylobacter; Campylobacter jejuni	197	Campylobacter jejuni
GCA_001225085.1	12565	48648	0	56534	88.40	86.70	0.86	88.40	86.70	0.86	48646.14	1.0e-26	NZ_CP044161.1	195	Campylobacter coli strain AR-0420 chromosome, complete genome	cellular organisms; Bacteria; Proteobacteria; delta/epsilon subdivisions; Epsilonproteobacteria; Campylobacterales; Campylobacteraceae; Campylobacter; Campylobacter coli	195	Campylobacter coli
GCA_014151665.1	9405	55629	0	55629	100.00	100.00	1.00	100.00	100.00	1.00	55629.00	1.0e-26	NZ_CP059965.1	197	Campylobacter jejuni strain C219 chromosome, complete genome	cellular organisms; Bacteria; Proteobacteria; delta/epsilon subdivisions; Epsilonproteobacteria; Campylobacterales; Campylobacteraceae; Campylobacter; Campylobacter jejuni	197	Campylobacter jejuni
GCA_001225145.1	12565	47249	0	56534	84.11	84.22	0.84	84.11	84.22	0.84	47246.15	1.0e-26	NZ_CP044161.1	195	Campylobacter coli strain AR-0420 chromosome, complete genome	cellular organisms; Bacteria; Proteobacteria; delta/epsilon subdivisions; Epsilonproteobacteria; Campylobacterales; Campylobacteraceae; Campylobacter; Campylobacter coli	195	Campylobacter coli
GCA_014151825.1	17814	53894	0	53894	100.00	100.00	1.00	100.00	100.00	1.00	53894.00	1.0e-26	NZ_CP059966.1	197	Campylobacter jejuni strain C203 chromosome, complete genome	cellular organisms; Bacteria; Proteobacteria; delta/epsilon subdivisions; Epsilonproteobacteria; Campylobacterales; Campylobacteraceae; Campylobacter; Campylobacter jejuni	197	Campylobacter jejuni
GCA_014151925.1	16392	55231	0	55231	100.00	100.00	1.00	100.00	100.00	1.00	55231.00	1.0e-26	NZ_CP059967.1	197	Campylobacter jejuni strain C201 chromosome, complete genome	cellular organisms; Bacteria; Proteobacteria; delta/epsilon subdivisions; Epsilonproteobacteria; Campylobacterales; Campylobacteraceae; Campylobacter; Campylobacter jejuni	197	Campylobacter jejuni
GCA_014152105.1	5988	55600	0	55600	100.00	100.00	1.00	100.00	100.00	1.00	55600.00	1.0e-26	NZ_CP059968.1	197	Campylobacter jejuni strain C197 chromosome, complete genome	cellular organisms; Bacteria; Proteobacteria; delta/epsilon subdivisions; Epsilonproteobacteria; Campylobacterales; Campylobacteraceae; Campylobacter; Campylobacter jejuni	197	Campylobacter jejuni
GCA_014152305.1	12024	53837	0	53837	100.00	100.00	1.00	100.00	100.00	1.00	53837.00	1.0e-26	NZ_CP059969.1	197	Campylobacter jejuni strain C109 chromosome, complete genome	cellular organisms; Bacteria; Proteobacteria; delta/epsilon subdivisions; Epsilonproteobacteria; Campylobacterales; Campylobacteraceae; Campylobacter; Campylobacter jejuni	197	Campylobacter jejuni
GCA_014152385.1	20204	55648	0	55648	100.00	100.00	1.00	100.00	100.00	1.00	55648.00	1.0e-26	NZ_CP059970.1	197	Campylobacter jejuni strain C57 chromosome, complete genome	cellular organisms; Bacteria; Proteobacteria; delta/epsilon subdivisions; Epsilonproteobacteria; Campylobacterales; Campylobacteraceae; Campylobacter; Campylobacter jejuni	197	Campylobacter jejuni
GCA_014152565.1	2897	55635	0	55635	100.00	100.00	1.00	100.00	100.00	1.00	55635.00	1.0e-26	NZ_CP059971.1	197	Campylobacter jejuni strain C34 chromosome, complete genome	cellular organisms; Bacteria; Proteobacteria; delta/epsilon subdivisions; Epsilonproteobacteria; Campylobacterales; Campylobacteraceae; Campylobacter; Campylobacter jejuni	197	Campylobacter jejuni
GCA_015245165.1	22849	52921	0	52921	100.00	100.00	1.00	100.00	100.00	1.00	52921.00	1.0e-26	NZ_CP063357.1	197	Campylobacter jejuni strain R4B202 chromosome, complete genome	cellular organisms; Bacteria; Proteobacteria; delta/epsilon subdivisions; Epsilonproteobacteria; Campylobacterales; Campylobacteraceae; Campylobacter; Campylobacter jejuni	197	Campylobacter jejuni
GCA_016350125.1	9090	58382	0	58382	100.00	100.00	1.00	100.00	100.00	1.00	58382.00	1.0e-26	NZ_CP066242.1	197	Campylobacter jejuni strain RM1221 chromosome, complete genome	cellular organisms; Bacteria; Proteobacteria; delta/epsilon subdivisions; Epsilonproteobacteria; Campylobacterales; Campylobacteraceae; Campylobacter; Campylobacter jejuni	197	Campylobacter jejuni
GCA_016600925.1	2346	58383	0	58383	100.00	100.00	1.00	100.00	100.00	1.00	58383.00	1.0e-26	NZ_CP066241.1	197	Campylobacter jejuni strain RM1221 chromosome, complete genome	cellular organisms; Bacteria; Proteobacteria; delta/epsilon subdivisions; Epsilonproteobacteria; Campylobacterales; Campylobacteraceae; Campylobacter; Campylobacter jejuni	197	Campylobacter jejuni
GCA_016807445.1	1297	53636	0	53857	100.00	100.00	1.00	100.00	100.00	1.00	53636.00	1.0e-26	NZ_CP059160.1	32022	Campylobacter jejuni subsp. jejuni strain OBT12390 chromosome, complete genome	cellular organisms; Bacteria; Proteobacteria; delta/epsilon subdivisions; Epsilonproteobacteria; Campylobacterales; Campylobacteraceae; Campylobacter; Campylobacter jejuni; Campylobacter jejuni subsp. jejuni	197	Campylobacter jejuni
GCA_017351955.1	13966	55513	0	55513	100.00	100.00	1.00	100.00	100.00	1.00	55513.00	1.0e-26	NZ_CP071459.1	197	Campylobacter jejuni strain CAMSA2038 chromosome, complete genome	cellular organisms; Bacteria; Proteobacteria; delta/epsilon subdivisions; Epsilonproteobacteria; Campylobacterales; Campylobacteraceae; Campylobacter; Campylobacter jejuni	197	Campylobacter jejuni
GCA_001225605.1	11080	48938	0	66965	85.72	78.88	0.73	85.72	78.88	0.73	48935.29	1.0e-26	NZ_CP019977.1	195	Campylobacter coli strain aerotolerant OR12, complete genome	cellular organisms; Bacteria; Proteobacteria; delta/epsilon subdivisions; Epsilonproteobacteria; Campylobacterales; Campylobacteraceae; Campylobacter; Campylobacter coli	195	Campylobacter coli
GCA_017356685.1	15924	53854	0	53854	100.00	100.00	1.00	100.00	100.00	1.00	53854.00	1.0e-26	NZ_CP071519.1	197	Campylobacter jejuni strain RM1245 chromosome, complete genome	cellular organisms; Bacteria; Proteobacteria; delta/epsilon subdivisions; Epsilonproteobacteria; Campylobacterales; Campylobacteraceae; Campylobacter; Campylobacter jejuni	197	Campylobacter jejuni
GCA_017356745.1	12328	55284	0	55284	100.00	100.00	1.00	100.00	100.00	1.00	55284.00	1.0e-26	NZ_CP071574.1	197	Campylobacter jejuni strain RM1510 chromosome, complete genome	cellular organisms; Bacteria; Proteobacteria; delta/epsilon subdivisions; Epsilonproteobacteria; Campylobacterales; Campylobacteraceae; Campylobacter; Campylobacter jejuni	197	Campylobacter jejuni
GCA_017356785.1	720	55096	0	55096	100.00	100.00	1.00	100.00	100.00	1.00	55096.00	1.0e-26	NZ_CP071576.1	197	Campylobacter jejuni strain R12 chromosome, complete genome	cellular organisms; Bacteria; Proteobacteria; delta/epsilon subdivisions; Epsilonproteobacteria; Campylobacterales; Campylobacteraceae; Campylobacter; Campylobacter jejuni	197	Campylobacter jejuni
GCA_017356805.1	678	55059	0	55059	100.00	100.00	1.00	100.00	100.00	1.00	55059.00	1.0e-26	NZ_CP071579.1	197	Campylobacter jejuni strain GB03 chromosome, complete genome	cellular organisms; Bacteria; Proteobacteria; delta/epsilon subdivisions; Epsilonproteobacteria; Campylobacterales; Campylobacteraceae; Campylobacter; Campylobacter jejuni	197	Campylobacter jejuni
GCA_017356825.1	2002	53779	0	53779	100.00	100.00	1.00	100.00	100.00	1.00	53779.00	1.0e-26	NZ_CP071580.1	197	Campylobacter jejuni strain R23 chromosome, complete genome	cellular organisms; Bacteria; Proteobacteria; delta/epsilon subdivisions; Epsilonproteobacteria; Campylobacterales; Campylobacteraceae; Campylobacter; Campylobacter jejuni	197	Campylobacter jejuni
GCA_017356845.1	11944	53790	0	53790	100.00	100.00	1.00	100.00	100.00	1.00	53790.00	1.0e-26	NZ_CP071581.1	197	Campylobacter jejuni strain R31 chromosome, complete genome	cellular organisms; Bacteria; Proteobacteria; delta/epsilon subdivisions; Epsilonproteobacteria; Campylobacterales; Campylobacteraceae; Campylobacter; Campylobacter jejuni	197	Campylobacter jejuni
GCA_017356865.1	21271	53576	0	53576	100.00	100.00	1.00	100.00	100.00	1.00	53576.00	1.0e-26	NZ_CP071582.1	197	Campylobacter jejuni strain GB28 chromosome, complete genome	cellular organisms; Bacteria; Proteobacteria; delta/epsilon subdivisions; Epsilonproteobacteria; Campylobacterales; Campylobacteraceae; Campylobacter; Campylobacter jejuni	197	Campylobacter jejuni
GCA_017356885.1	5385	53713	0	53713	100.00	100.00	1.00	100.00	100.00	1.00	53713.00	1.0e-26	NZ_CP071583.1	197	Campylobacter jejuni strain GB60 chromosome, complete genome	cellular organisms; Bacteria; Proteobacteria; delta/epsilon subdivisions; Epsilonproteobacteria; Campylobacterales; Campylobacteraceae; Campylobacter; Campylobacter jejuni	197	Campylobacter jejuni
GCA_017356905.1	16576	53720	0	53720	100.00	100.00	1.00	100.00	100.00	1.00	53720.00	1.0e-26	NZ_CP071584.1	197	Campylobacter jejuni strain R73 chromosome, complete genome	cellular organisms; Bacteria; Proteobacteria; delta/epsilon subdivisions; Epsilonproteobacteria; Campylobacterales; Campylobacteraceae; Campylobacter; Campylobacter jejuni	197	Campylobacter jejuni
GCA_017356925.1	17157	53753	0	53753	100.00	100.00	1.00	100.00	100.00	1.00	53753.00	1.0e-26	NZ_CP071585.1	32022	Campylobacter jejuni subsp. jejuni strain GB26 chromosome, complete genome	cellular organisms; Bacteria; Proteobacteria; delta/epsilon subdivisions; Epsilonproteobacteria; Campylobacterales; Campylobacteraceae; Campylobacter; Campylobacter jejuni; Campylobacter jejuni subsp. jejuni	197	Campylobacter jejuni
GCA_017356945.1	16013	53718	0	53718	100.00	100.00	1.00	100.00	100.00	1.00	53718.00	1.0e-26	NZ_CP071577.1	197	Campylobacter jejuni strain GB18 chromosome, complete genome	cellular organisms; Bacteria; Proteobacteria; delta/epsilon subdivisions; Epsilonproteobacteria; Campylobacterales; Campylobacteraceae; Campylobacter; Campylobacter jejuni	197	Campylobacter jejuni
GCA_017356965.1	21576	54086	0	54086	100.00	100.00	1.00	100.00	100.00	1.00	54086.00	1.0e-26	NZ_CP071578.1	197	Campylobacter jejuni strain R72 chromosome, complete genome	cellular organisms; Bacteria; Proteobacteria; delta/epsilon subdivisions; Epsilonproteobacteria; Campylobacterales; Campylobacteraceae; Campylobacter; Campylobacter jejuni	197	Campylobacter jejuni
GCA_900475265.1	20685	54324	0	54324	100.00	100.00	1.00	100.00	100.00	1.00	54324.00	1.0e-26	NZ_LS483362.1	32022	Campylobacter jejuni subsp. jejuni strain NCTC11168 genome assembly, chromosome: 1	cellular organisms; Bacteria; Proteobacteria; delta/epsilon subdivisions; Epsilonproteobacteria; Campylobacterales; Campylobacteraceae; Campylobacter; Campylobacter jejuni; Campylobacter jejuni subsp. jejuni	197	Campylobacter jejuni
GCA_900638225.1	22679	53959	0	53959	100.00	100.00	1.00	100.00	100.00	1.00	53959.00	1.0e-26	NZ_LR134502.1	197	Campylobacter jejuni strain NCTC13257 genome assembly, chromosome: 1	cellular organisms; Bacteria; Proteobacteria; delta/epsilon subdivisions; Epsilonproteobacteria; Campylobacterales; Campylobacteraceae; Campylobacter; Campylobacter jejuni	197	Campylobacter jejuni
GCA_001226185.1	11080	51362	0	66965	86.46	82.13	0.77	86.46	82.13	0.77	51359.42	1.0e-26	NZ_CP019977.1	195	Campylobacter coli strain aerotolerant OR12, complete genome	cellular organisms; Bacteria; Proteobacteria; delta/epsilon subdivisions; Epsilonproteobacteria; Campylobacterales; Campylobacteraceae; Campylobacter; Campylobacter coli	195	Campylobacter coli
GCA_900638285.1	36	54030	0	54030	100.00	100.00	1.00	100.00	100.00	1.00	54030.00	1.0e-26	NZ_LR134507.1	197	Campylobacter jejuni strain NCTC12851 genome assembly, chromosome: 1	cellular organisms; Bacteria; Proteobacteria; delta/epsilon subdivisions; Epsilonproteobacteria; Campylobacterales; Campylobacteraceae; Campylobacter; Campylobacter jejuni	197	Campylobacter jejuni
GCA_002178225.1	19990	56243	0	56904	99.99	99.81	0.99	99.99	99.81	0.99	56243.00	1.0e-26	NC_022362.2	1357994	Campylobacter jejuni subsp. jejuni 00-2425, complete genome	cellular organisms; Bacteria; Proteobacteria; delta/epsilon subdivisions; Epsilonproteobacteria; Campylobacterales; Campylobacteraceae; Campylobacter; Campylobacter jejuni; Campylobacter jejuni subsp. jejuni; Campylobacter jejuni subsp. jejuni 00-2425	197	Campylobacter jejuni
GCA_002178405.1	8829	54839	0	55626	99.99	99.59	0.99	99.99	99.59	0.99	54839.00	1.0e-26	NC_022352.2	1380767	Campylobacter jejuni subsp. jejuni 00-2426, complete genome	cellular organisms; Bacteria; Proteobacteria; delta/epsilon subdivisions; Epsilonproteobacteria; Campylobacterales; Campylobacteraceae; Campylobacter; Campylobacter jejuni; Campylobacter jejuni subsp. jejuni; Campylobacter jejuni subsp. jejuni 00-2426	197	Campylobacter jejuni
GCA_900117385.1	2410	53550	0	54323	99.99	99.65	0.99	99.99	99.65	0.99	53550.00	1.0e-26	NC_002163.1	192222	Campylobacter jejuni subsp. jejuni NCTC 11168 = ATCC 700819 chromosome, complete genome	cellular organisms; Bacteria; Proteobacteria; delta/epsilon subdivisions; Epsilonproteobacteria; Campylobacterales; Campylobacteraceae; Campylobacter; Campylobacter jejuni; Campylobacter jejuni subsp. jejuni; Campylobacter jejuni subsp. jejuni NCTC 11168 = ATCC 700819	197	Campylobacter jejuni
GCA_016807385.1	1297	53615	0	53857	99.99	99.97	1.00	99.99	99.97	1.00	53615.00	1.0e-26	NZ_CP059160.1	32022	Campylobacter jejuni subsp. jejuni strain OBT12390 chromosome, complete genome	cellular organisms; Bacteria; Proteobacteria; delta/epsilon subdivisions; Epsilonproteobacteria; Campylobacterales; Campylobacteraceae; Campylobacter; Campylobacter jejuni; Campylobacter jejuni subsp. jejuni	197	Campylobacter jejuni
GCA_016807475.1	14319	53611	0	53856	99.99	99.97	1.00	99.99	99.97	1.00	53611.00	1.0e-26	NZ_CP059157.1	32022	Campylobacter jejuni subsp. jejuni strain OBT12377 chromosome, complete genome	cellular organisms; Bacteria; Proteobacteria; delta/epsilon subdivisions; Epsilonproteobacteria; Campylobacterales; Campylobacteraceae; Campylobacter; Campylobacter jejuni; Campylobacter jejuni subsp. jejuni	197	Campylobacter jejuni
GCA_005140005.1	13079	60729	0	56915	99.99	99.93	1.07	99.99	99.93	1.07	60729.00	1.0e-26	NC_022351.2	1380768	Campylobacter jejuni subsp. jejuni 00-2538, complete genome	cellular organisms; Bacteria; Proteobacteria; delta/epsilon subdivisions; Epsilonproteobacteria; Campylobacterales; Campylobacteraceae; Campylobacter; Campylobacter jejuni; Campylobacter jejuni subsp. jejuni; Campylobacter jejuni subsp. jejuni 00-2538	197	Campylobacter jejuni
GCA_006346035.1	7230	47575	0	54322	99.98	83.89	0.88	99.98	83.89	0.88	47575.00	1.0e-26	NZ_CP006689.1	1385724	Campylobacter jejuni subsp. jejuni NCTC 11168-GSv, complete genome	cellular organisms; Bacteria; Proteobacteria; delta/epsilon subdivisions; Epsilonproteobacteria; Campylobacterales; Campylobacteraceae; Campylobacter; Campylobacter jejuni; Campylobacter jejuni subsp. jejuni; Campylobacter jejuni subsp. jejuni NCTC 11168 = ATCC 700819; Campylobacter jejuni subsp. jejuni NCTC 11168-GSv	197	Campylobacter jejuni
GCA_002178585.1	19990	56012	0	56904	99.98	99.32	0.98	99.98	99.32	0.98	56012.00	1.0e-26	NC_022362.2	1357994	Campylobacter jejuni subsp. jejuni 00-2425, complete genome	cellular organisms; Bacteria; Proteobacteria; delta/epsilon subdivisions; Epsilonproteobacteria; Campylobacterales; Campylobacteraceae; Campylobacter; Campylobacter jejuni; Campylobacter jejuni subsp. jejuni; Campylobacter jejuni subsp. jejuni 00-2425	197	Campylobacter jejuni
GCA_006345905.1	9328	53888	0	54322	99.98	99.94	0.99	99.98	99.94	0.99	53888.00	1.0e-26	NZ_CP006686.1	1385723	Campylobacter jejuni subsp. jejuni NCTC 11168-Kf1, complete genome	cellular organisms; Bacteria; Proteobacteria; delta/epsilon subdivisions; Epsilonproteobacteria; Campylobacterales; Campylobacteraceae; Campylobacter; Campylobacter jejuni; Campylobacter jejuni subsp. jejuni; Campylobacter jejuni subsp. jejuni NCTC 11168 = ATCC 700819; Campylobacter jejuni subsp. jejuni NCTC 11168-Kf1	197	Campylobacter jejuni
GCA_006345955.1	7230	53896	0	54322	99.98	99.93	0.99	99.98	99.93	0.99	53896.00	1.0e-26	NZ_CP006689.1	1385724	Campylobacter jejuni subsp. jejuni NCTC 11168-GSv, complete genome	cellular organisms; Bacteria; Proteobacteria; delta/epsilon subdivisions; Epsilonproteobacteria; Campylobacterales; Campylobacteraceae; Campylobacter; Campylobacter jejuni; Campylobacter jejuni subsp. jejuni; Campylobacter jejuni subsp. jejuni NCTC 11168 = ATCC 700819; Campylobacter jejuni subsp. jejuni NCTC 11168-GSv	197	Campylobacter jejuni
GCA_001226885.1	1787	49785	0	55297	91.59	90.87	0.90	91.59	90.87	0.90	49783.59	1.0e-26	NZ_CP061537.1	195	Campylobacter coli strain PSU-32 chromosome, complete genome	cellular organisms; Bacteria; Proteobacteria; delta/epsilon subdivisions; Epsilonproteobacteria; Campylobacterales; Campylobacteraceae; Campylobacter; Campylobacter coli	195	Campylobacter coli
GCA_013392775.1	7230	53994	0	54322	99.98	99.92	0.99	99.98	99.92	0.99	53994.00	1.0e-26	NZ_CP006689.1	1385724	Campylobacter jejuni subsp. jejuni NCTC 11168-GSv, complete genome	cellular organisms; Bacteria; Proteobacteria; delta/epsilon subdivisions; Epsilonproteobacteria; Campylobacterales; Campylobacteraceae; Campylobacter; Campylobacter jejuni; Campylobacter jejuni subsp. jejuni; Campylobacter jejuni subsp. jejuni NCTC 11168 = ATCC 700819; Campylobacter jejuni subsp. jejuni NCTC 11168-GSv	197	Campylobacter jejuni
GCA_001226985.1	1611	46023	1	60236	81.35	78.29	0.76	81.35	78.29	0.76	46019.69	1.0e-26	NZ_CP007181.1	1183379	Campylobacter coli RM4661, complete genome	cellular organisms; Bacteria; Proteobacteria; delta/epsilon subdivisions; Epsilonproteobacteria; Campylobacterales; Campylobacteraceae; Campylobacter; Campylobacter coli; Campylobacter coli RM4661	195	Campylobacter coli
GCA_016807355.1	1297	53610	0	53857	99.98	99.97	1.00	99.98	99.97	1.00	53610.00	1.0e-26	NZ_CP059160.1	32022	Campylobacter jejuni subsp. jejuni strain OBT12390 chromosome, complete genome	cellular organisms; Bacteria; Proteobacteria; delta/epsilon subdivisions; Epsilonproteobacteria; Campylobacterales; Campylobacteraceae; Campylobacter; Campylobacter jejuni; Campylobacter jejuni subsp. jejuni	197	Campylobacter jejuni
GCA_010305265.1	5885	58879	0	57681	99.98	99.74	1.02	99.98	99.74	1.02	58879.00	1.0e-26	NZ_CP034393.1	32022	Campylobacter jejuni subsp. jejuni strain CLB104 chromosome, complete genome	cellular organisms; Bacteria; Proteobacteria; delta/epsilon subdivisions; Epsilonproteobacteria; Campylobacterales; Campylobacteraceae; Campylobacter; Campylobacter jejuni; Campylobacter jejuni subsp. jejuni	197	Campylobacter jejuni
GCA_007904985.1	13	55742	0	54060	99.98	99.70	1.03	99.98	99.70	1.03	55742.00	1.0e-26	NC_018709.4	1201032	Campylobacter jejuni subsp. jejuni PT14, complete genome	cellular organisms; Bacteria; Proteobacteria; delta/epsilon subdivisions; Epsilonproteobacteria; Campylobacterales; Campylobacteraceae; Campylobacter; Campylobacter jejuni; Campylobacter jejuni subsp. jejuni; Campylobacter jejuni subsp. jejuni PT14	197	Campylobacter jejuni
GCA_005299905.1	6482	57745	0	54140	99.98	99.92	1.07	99.98	99.92	1.07	57745.00	1.0e-26	NZ_CP071575.1	197	Campylobacter jejuni strain RM3147 chromosome, complete genome	cellular organisms; Bacteria; Proteobacteria; delta/epsilon subdivisions; Epsilonproteobacteria; Campylobacterales; Campylobacteraceae; Campylobacter; Campylobacter jejuni	197	Campylobacter jejuni
GCA_004930815.1	8829	60174	0	55626	99.98	99.92	1.08	99.98	99.92	1.08	60174.00	1.0e-26	NC_022352.2	1380767	Campylobacter jejuni subsp. jejuni 00-2426, complete genome	cellular organisms; Bacteria; Proteobacteria; delta/epsilon subdivisions; Epsilonproteobacteria; Campylobacterales; Campylobacteraceae; Campylobacter; Campylobacter jejuni; Campylobacter jejuni subsp. jejuni; Campylobacter jejuni subsp. jejuni 00-2426	197	Campylobacter jejuni
GCA_005142585.1	9280	55021	0	58580	99.97	94.61	0.94	99.97	94.61	0.94	55020.99	1.0e-26	NZ_CP020776.1	197	Campylobacter jejuni strain YH002 chromosome, complete genome	cellular organisms; Bacteria; Proteobacteria; delta/epsilon subdivisions; Epsilonproteobacteria; Campylobacterales; Campylobacteraceae; Campylobacter; Campylobacter jejuni	197	Campylobacter jejuni
GCA_013120055.1	9280	54844	0	58580	99.97	94.04	0.94	99.97	94.04	0.94	54843.99	1.0e-26	NZ_CP020776.1	197	Campylobacter jejuni strain YH002 chromosome, complete genome	cellular organisms; Bacteria; Proteobacteria; delta/epsilon subdivisions; Epsilonproteobacteria; Campylobacterales; Campylobacteraceae; Campylobacter; Campylobacter jejuni	197	Campylobacter jejuni
GCA_004894095.1	9280	55554	0	58580	99.97	94.82	0.95	99.97	94.82	0.95	55553.99	1.0e-26	NZ_CP020776.1	197	Campylobacter jejuni strain YH002 chromosome, complete genome	cellular organisms; Bacteria; Proteobacteria; delta/epsilon subdivisions; Epsilonproteobacteria; Campylobacterales; Campylobacteraceae; Campylobacter; Campylobacter jejuni	197	Campylobacter jejuni
GCA_004901535.1	9280	55556	0	58580	99.97	95.02	0.95	99.97	95.02	0.95	55556.00	1.0e-26	NZ_CP020776.1	197	Campylobacter jejuni strain YH002 chromosome, complete genome	cellular organisms; Bacteria; Proteobacteria; delta/epsilon subdivisions; Epsilonproteobacteria; Campylobacterales; Campylobacteraceae; Campylobacter; Campylobacter jejuni	197	Campylobacter jejuni
GCA_004929015.1	9280	55649	0	58580	99.97	94.94	0.95	99.97	94.94	0.95	55648.99	1.0e-26	NZ_CP020776.1	197	Campylobacter jejuni strain YH002 chromosome, complete genome	cellular organisms; Bacteria; Proteobacteria; delta/epsilon subdivisions; Epsilonproteobacteria; Campylobacterales; Campylobacteraceae; Campylobacter; Campylobacter jejuni	197	Campylobacter jejuni
GCA_004972025.1	9280	55905	0	58580	99.97	94.65	0.95	99.97	94.65	0.95	55905.00	1.0e-26	NZ_CP020776.1	197	Campylobacter jejuni strain YH002 chromosome, complete genome	cellular organisms; Bacteria; Proteobacteria; delta/epsilon subdivisions; Epsilonproteobacteria; Campylobacterales; Campylobacteraceae; Campylobacter; Campylobacter jejuni	197	Campylobacter jejuni
GCA_005120225.1	9280	55770	0	58580	99.97	95.19	0.95	99.97	95.19	0.95	55769.99	1.0e-26	NZ_CP020776.1	197	Campylobacter jejuni strain YH002 chromosome, complete genome	cellular organisms; Bacteria; Proteobacteria; delta/epsilon subdivisions; Epsilonproteobacteria; Campylobacterales; Campylobacteraceae; Campylobacter; Campylobacter jejuni	197	Campylobacter jejuni
GCA_005155745.1	9280	55824	0	58580	99.97	94.88	0.95	99.97	94.88	0.95	55824.00	1.0e-26	NZ_CP020776.1	197	Campylobacter jejuni strain YH002 chromosome, complete genome	cellular organisms; Bacteria; Proteobacteria; delta/epsilon subdivisions; Epsilonproteobacteria; Campylobacterales; Campylobacteraceae; Campylobacter; Campylobacter jejuni	197	Campylobacter jejuni
GCA_009225525.1	9280	55704	0	58580	99.97	95.14	0.95	99.97	95.14	0.95	55703.99	1.0e-26	NZ_CP020776.1	197	Campylobacter jejuni strain YH002 chromosome, complete genome	cellular organisms; Bacteria; Proteobacteria; delta/epsilon subdivisions; Epsilonproteobacteria; Campylobacterales; Campylobacteraceae; Campylobacter; Campylobacter jejuni	197	Campylobacter jejuni
GCA_012912525.1	9280	55723	0	58580	99.97	94.72	0.95	99.97	94.72	0.95	55722.99	1.0e-26	NZ_CP020776.1	197	Campylobacter jejuni strain YH002 chromosome, complete genome	cellular organisms; Bacteria; Proteobacteria; delta/epsilon subdivisions; Epsilonproteobacteria; Campylobacterales; Campylobacteraceae; Campylobacter; Campylobacter jejuni	197	Campylobacter jejuni
GCA_005050585.1	9280	56268	0	58580	99.97	95.22	0.96	99.97	95.22	0.96	56268.00	1.0e-26	NZ_CP020776.1	197	Campylobacter jejuni strain YH002 chromosome, complete genome	cellular organisms; Bacteria; Proteobacteria; delta/epsilon subdivisions; Epsilonproteobacteria; Campylobacterales; Campylobacteraceae; Campylobacter; Campylobacter jejuni	197	Campylobacter jejuni
GCA_005200875.1	9280	56172	0	58580	99.97	94.91	0.96	99.97	94.91	0.96	56171.99	1.0e-26	NZ_CP020776.1	197	Campylobacter jejuni strain YH002 chromosome, complete genome	cellular organisms; Bacteria; Proteobacteria; delta/epsilon subdivisions; Epsilonproteobacteria; Campylobacterales; Campylobacteraceae; Campylobacter; Campylobacter jejuni	197	Campylobacter jejuni
GCA_001227865.1	12565	49191	0	56534	88.11	88.09	0.87	88.11	88.09	0.87	49188.85	1.0e-26	NZ_CP044161.1	195	Campylobacter coli strain AR-0420 chromosome, complete genome	cellular organisms; Bacteria; Proteobacteria; delta/epsilon subdivisions; Epsilonproteobacteria; Campylobacterales; Campylobacteraceae; Campylobacter; Campylobacter coli	195	Campylobacter coli
GCA_008181785.1	9280	56385	0	58580	99.97	95.25	0.96	99.97	95.25	0.96	56384.99	1.0e-26	NZ_CP020776.1	197	Campylobacter jejuni strain YH002 chromosome, complete genome	cellular organisms; Bacteria; Proteobacteria; delta/epsilon subdivisions; Epsilonproteobacteria; Campylobacterales; Campylobacteraceae; Campylobacter; Campylobacter jejuni	197	Campylobacter jejuni
GCA_005113605.1	9280	56831	0	58580	99.97	95.15	0.97	99.97	95.15	0.97	56831.00	1.0e-26	NZ_CP020776.1	197	Campylobacter jejuni strain YH002 chromosome, complete genome	cellular organisms; Bacteria; Proteobacteria; delta/epsilon subdivisions; Epsilonproteobacteria; Campylobacterales; Campylobacteraceae; Campylobacter; Campylobacter jejuni	197	Campylobacter jejuni
GCA_005317925.1	9280	56777	0	58580	99.97	95.17	0.97	99.97	95.17	0.97	56776.99	1.0e-26	NZ_CP020776.1	197	Campylobacter jejuni strain YH002 chromosome, complete genome	cellular organisms; Bacteria; Proteobacteria; delta/epsilon subdivisions; Epsilonproteobacteria; Campylobacterales; Campylobacteraceae; Campylobacter; Campylobacter jejuni	197	Campylobacter jejuni
GCA_010904345.1	9280	57396	0	58580	99.97	95.07	0.98	99.97	95.07	0.98	57395.99	1.0e-26	NZ_CP020776.1	197	Campylobacter jejuni strain YH002 chromosome, complete genome	cellular organisms; Bacteria; Proteobacteria; delta/epsilon subdivisions; Epsilonproteobacteria; Campylobacterales; Campylobacteraceae; Campylobacter; Campylobacter jejuni	197	Campylobacter jejuni
GCA_000255055.2	15214	53575	0	54102	99.97	99.75	0.99	99.97	99.75	0.99	53575.00	1.0e-26	NZ_CP010470.1	197	Campylobacter jejuni strain CJ677CC026, complete genome	cellular organisms; Bacteria; Proteobacteria; delta/epsilon subdivisions; Epsilonproteobacteria; Campylobacterales; Campylobacteraceae; Campylobacter; Campylobacter jejuni	197	Campylobacter jejuni
GCA_004933295.1	9280	57952	0	58580	99.97	95.25	0.99	99.97	95.25	0.99	57951.99	1.0e-26	NZ_CP020776.1	197	Campylobacter jejuni strain YH002 chromosome, complete genome	cellular organisms; Bacteria; Proteobacteria; delta/epsilon subdivisions; Epsilonproteobacteria; Campylobacterales; Campylobacteraceae; Campylobacter; Campylobacter jejuni	197	Campylobacter jejuni
GCA_006346195.1	7230	53877	0	54322	99.97	99.93	0.99	99.97	99.93	0.99	53877.00	1.0e-26	NZ_CP006689.1	1385724	Campylobacter jejuni subsp. jejuni NCTC 11168-GSv, complete genome	cellular organisms; Bacteria; Proteobacteria; delta/epsilon subdivisions; Epsilonproteobacteria; Campylobacterales; Campylobacteraceae; Campylobacter; Campylobacter jejuni; Campylobacter jejuni subsp. jejuni; Campylobacter jejuni subsp. jejuni NCTC 11168 = ATCC 700819; Campylobacter jejuni subsp. jejuni NCTC 11168-GSv	197	Campylobacter jejuni
GCA_006346215.1	7230	53903	0	54322	99.97	99.95	0.99	99.97	99.95	0.99	53903.00	1.0e-26	NZ_CP006689.1	1385724	Campylobacter jejuni subsp. jejuni NCTC 11168-GSv, complete genome	cellular organisms; Bacteria; Proteobacteria; delta/epsilon subdivisions; Epsilonproteobacteria; Campylobacterales; Campylobacteraceae; Campylobacter; Campylobacter jejuni; Campylobacter jejuni subsp. jejuni; Campylobacter jejuni subsp. jejuni NCTC 11168 = ATCC 700819; Campylobacter jejuni subsp. jejuni NCTC 11168-GSv	197	Campylobacter jejuni
GCA_007937525.1	22679	53490	0	53959	99.97	99.12	0.99	99.97	99.12	0.99	53490.00	1.0e-26	NZ_LR134502.1	197	Campylobacter jejuni strain NCTC13257 genome assembly, chromosome: 1	cellular organisms; Bacteria; Proteobacteria; delta/epsilon subdivisions; Epsilonproteobacteria; Campylobacterales; Campylobacteraceae; Campylobacter; Campylobacter jejuni	197	Campylobacter jejuni
GCA_010279345.1	9280	57812	0	58580	99.97	95.21	0.99	99.97	95.21	0.99	57812.00	1.0e-26	NZ_CP020776.1	197	Campylobacter jejuni strain YH002 chromosome, complete genome	cellular organisms; Bacteria; Proteobacteria; delta/epsilon subdivisions; Epsilonproteobacteria; Campylobacterales; Campylobacteraceae; Campylobacter; Campylobacter jejuni	197	Campylobacter jejuni
GCA_014973965.1	16079	57244	0	55856	99.97	99.86	1.02	99.97	99.86	1.02	57243.99	1.0e-26	NZ_CP066745.1	197	Campylobacter jejuni strain CJP19-D996 isolate CFSAN091032 chromosome, complete genome	cellular organisms; Bacteria; Proteobacteria; delta/epsilon subdivisions; Epsilonproteobacteria; Campylobacterales; Campylobacteraceae; Campylobacter; Campylobacter jejuni	197	Campylobacter jejuni
GCA_008308535.1	5885	60364	0	57681	99.97	99.75	1.05	99.97	99.75	1.05	60363.99	1.0e-26	NZ_CP034393.1	32022	Campylobacter jejuni subsp. jejuni strain CLB104 chromosome, complete genome	cellular organisms; Bacteria; Proteobacteria; delta/epsilon subdivisions; Epsilonproteobacteria; Campylobacterales; Campylobacteraceae; Campylobacter; Campylobacter jejuni; Campylobacter jejuni subsp. jejuni	197	Campylobacter jejuni
GCA_004911175.1	9280	54791	0	58580	99.96	93.99	0.94	99.96	93.99	0.94	54790.99	1.0e-26	NZ_CP020776.1	197	Campylobacter jejuni strain YH002 chromosome, complete genome	cellular organisms; Bacteria; Proteobacteria; delta/epsilon subdivisions; Epsilonproteobacteria; Campylobacterales; Campylobacteraceae; Campylobacter; Campylobacter jejuni	197	Campylobacter jejuni
GCA_005078765.1	9280	55306	0	58580	99.96	94.85	0.94	99.96	94.85	0.94	55305.99	1.0e-26	NZ_CP020776.1	197	Campylobacter jejuni strain YH002 chromosome, complete genome	cellular organisms; Bacteria; Proteobacteria; delta/epsilon subdivisions; Epsilonproteobacteria; Campylobacterales; Campylobacteraceae; Campylobacter; Campylobacter jejuni	197	Campylobacter jejuni
GCA_005150565.1	9280	55057	0	58580	99.96	94.50	0.94	99.96	94.50	0.94	55056.99	1.0e-26	NZ_CP020776.1	197	Campylobacter jejuni strain YH002 chromosome, complete genome	cellular organisms; Bacteria; Proteobacteria; delta/epsilon subdivisions; Epsilonproteobacteria; Campylobacterales; Campylobacteraceae; Campylobacter; Campylobacter jejuni	197	Campylobacter jejuni
GCA_004912575.1	9280	55739	0	58580	99.96	94.99	0.95	99.96	94.99	0.95	55738.99	1.0e-26	NZ_CP020776.1	197	Campylobacter jejuni strain YH002 chromosome, complete genome	cellular organisms; Bacteria; Proteobacteria; delta/epsilon subdivisions; Epsilonproteobacteria; Campylobacterales; Campylobacteraceae; Campylobacter; Campylobacter jejuni	197	Campylobacter jejuni
GCA_001228685.1	14308	48934	0	56057	87.95	87.45	0.87	87.95	87.45	0.87	48931.94	1.0e-26	NZ_CP017878.1	195	Campylobacter coli strain BG2108 chromosome, complete genome	cellular organisms; Bacteria; Proteobacteria; delta/epsilon subdivisions; Epsilonproteobacteria; Campylobacterales; Campylobacteraceae; Campylobacter; Campylobacter coli	195	Campylobacter coli
GCA_001228705.1	1787	49779	0	55297	91.58	90.88	0.90	91.58	90.88	0.90	49777.59	1.0e-26	NZ_CP061537.1	195	Campylobacter coli strain PSU-32 chromosome, complete genome	cellular organisms; Bacteria; Proteobacteria; delta/epsilon subdivisions; Epsilonproteobacteria; Campylobacterales; Campylobacteraceae; Campylobacter; Campylobacter coli	195	Campylobacter coli
GCA_004939085.1	9280	55796	0	58580	99.96	95.10	0.95	99.96	95.10	0.95	55795.99	1.0e-26	NZ_CP020776.1	197	Campylobacter jejuni strain YH002 chromosome, complete genome	cellular organisms; Bacteria; Proteobacteria; delta/epsilon subdivisions; Epsilonproteobacteria; Campylobacterales; Campylobacteraceae; Campylobacter; Campylobacter jejuni	197	Campylobacter jejuni
GCA_004949165.1	9280	55906	0	58580	99.96	94.93	0.95	99.96	94.93	0.95	55905.99	1.0e-26	NZ_CP020776.1	197	Campylobacter jejuni strain YH002 chromosome, complete genome	cellular organisms; Bacteria; Proteobacteria; delta/epsilon subdivisions; Epsilonproteobacteria; Campylobacterales; Campylobacteraceae; Campylobacter; Campylobacter jejuni	197	Campylobacter jejuni
GCA_005311945.1	9280	55837	0	58580	99.96	94.45	0.95	99.96	94.45	0.95	55836.99	1.0e-26	NZ_CP020776.1	197	Campylobacter jejuni strain YH002 chromosome, complete genome	cellular organisms; Bacteria; Proteobacteria; delta/epsilon subdivisions; Epsilonproteobacteria; Campylobacterales; Campylobacteraceae; Campylobacter; Campylobacter jejuni	197	Campylobacter jejuni
GCA_009270245.1	9280	55562	0	58580	99.96	95.29	0.95	99.96	95.29	0.95	55561.99	1.0e-26	NZ_CP020776.1	197	Campylobacter jejuni strain YH002 chromosome, complete genome	cellular organisms; Bacteria; Proteobacteria; delta/epsilon subdivisions; Epsilonproteobacteria; Campylobacterales; Campylobacteraceae; Campylobacter; Campylobacter jejuni	197	Campylobacter jejuni
GCA_001228905.1	4823	50017	1	56538	77.24	87.86	0.88	77.24	87.86	0.88	50012.29	1.0e-26	NZ_CP040239.1	195	Campylobacter coli strain S9 chromosome, complete genome	cellular organisms; Bacteria; Proteobacteria; delta/epsilon subdivisions; Epsilonproteobacteria; Campylobacterales; Campylobacteraceae; Campylobacter; Campylobacter coli	195	Campylobacter coli
GCA_010903895.1	9280	55637	0	58580	99.96	94.98	0.95	99.96	94.98	0.95	55636.99	1.0e-26	NZ_CP020776.1	197	Campylobacter jejuni strain YH002 chromosome, complete genome	cellular organisms; Bacteria; Proteobacteria; delta/epsilon subdivisions; Epsilonproteobacteria; Campylobacterales; Campylobacteraceae; Campylobacter; Campylobacter jejuni	197	Campylobacter jejuni
GCA_001228985.1	4823	52619	0	56538	94.86	93.61	0.93	94.86	93.61	0.93	52618.19	1.0e-26	NZ_CP040239.1	195	Campylobacter coli strain S9 chromosome, complete genome	cellular organisms; Bacteria; Proteobacteria; delta/epsilon subdivisions; Epsilonproteobacteria; Campylobacterales; Campylobacteraceae; Campylobacter; Campylobacter coli	195	Campylobacter coli
GCA_004852905.1	9280	56447	0	58580	99.96	94.93	0.96	99.96	94.93	0.96	56446.99	1.0e-26	NZ_CP020776.1	197	Campylobacter jejuni strain YH002 chromosome, complete genome	cellular organisms; Bacteria; Proteobacteria; delta/epsilon subdivisions; Epsilonproteobacteria; Campylobacterales; Campylobacteraceae; Campylobacter; Campylobacter jejuni	197	Campylobacter jejuni
GCA_005073925.1	9280	56125	0	58580	99.96	94.27	0.96	99.96	94.27	0.96	56124.99	1.0e-26	NZ_CP020776.1	197	Campylobacter jejuni strain YH002 chromosome, complete genome	cellular organisms; Bacteria; Proteobacteria; delta/epsilon subdivisions; Epsilonproteobacteria; Campylobacterales; Campylobacteraceae; Campylobacter; Campylobacter jejuni	197	Campylobacter jejuni
GCA_005103965.1	9280	56481	0	58580	99.96	95.28	0.96	99.96	95.28	0.96	56480.99	1.0e-26	NZ_CP020776.1	197	Campylobacter jejuni strain YH002 chromosome, complete genome	cellular organisms; Bacteria; Proteobacteria; delta/epsilon subdivisions; Epsilonproteobacteria; Campylobacterales; Campylobacteraceae; Campylobacter; Campylobacter jejuni	197	Campylobacter jejuni
GCA_005149825.1	9280	56361	0	58580	99.96	95.19	0.96	99.96	95.19	0.96	56360.99	1.0e-26	NZ_CP020776.1	197	Campylobacter jejuni strain YH002 chromosome, complete genome	cellular organisms; Bacteria; Proteobacteria; delta/epsilon subdivisions; Epsilonproteobacteria; Campylobacterales; Campylobacteraceae; Campylobacter; Campylobacter jejuni	197	Campylobacter jejuni
GCA_005167305.1	8036	52249	0	54667	99.96	96.48	0.96	99.96	96.48	0.96	52248.99	1.0e-26	NZ_CP017031.1	32022	Campylobacter jejuni subsp. jejuni strain MTVDSCj07 chromosome, complete genome	cellular organisms; Bacteria; Proteobacteria; delta/epsilon subdivisions; Epsilonproteobacteria; Campylobacterales; Campylobacteraceae; Campylobacter; Campylobacter jejuni; Campylobacter jejuni subsp. jejuni	197	Campylobacter jejuni
GCA_007465535.1	9280	56153	0	58580	99.96	94.85	0.96	99.96	94.85	0.96	56152.99	1.0e-26	NZ_CP020776.1	197	Campylobacter jejuni strain YH002 chromosome, complete genome	cellular organisms; Bacteria; Proteobacteria; delta/epsilon subdivisions; Epsilonproteobacteria; Campylobacterales; Campylobacteraceae; Campylobacter; Campylobacter jejuni	197	Campylobacter jejuni
GCA_008392685.1	9280	56139	0	58580	99.96	95.14	0.96	99.96	95.14	0.96	56138.99	1.0e-26	NZ_CP020776.1	197	Campylobacter jejuni strain YH002 chromosome, complete genome	cellular organisms; Bacteria; Proteobacteria; delta/epsilon subdivisions; Epsilonproteobacteria; Campylobacterales; Campylobacteraceae; Campylobacter; Campylobacter jejuni	197	Campylobacter jejuni
GCA_001229345.1	9623	52248	0	54740	92.91	96.35	0.95	92.91	96.35	0.95	52246.78	1.0e-26	NZ_CP011015.1	195	Campylobacter coli strain FB1, complete genome	cellular organisms; Bacteria; Proteobacteria; delta/epsilon subdivisions; Epsilonproteobacteria; Campylobacterales; Campylobacteraceae; Campylobacter; Campylobacter coli	195	Campylobacter coli
GCA_005164465.1	9280	56645	0	58580	99.96	95.06	0.97	99.96	95.06	0.97	56644.99	1.0e-26	NZ_CP020776.1	197	Campylobacter jejuni strain YH002 chromosome, complete genome	cellular organisms; Bacteria; Proteobacteria; delta/epsilon subdivisions; Epsilonproteobacteria; Campylobacterales; Campylobacteraceae; Campylobacter; Campylobacter jejuni	197	Campylobacter jejuni
GCA_001229385.1	1787	50774	0	55297	92.85	92.69	0.92	92.85	92.69	0.92	50772.77	1.0e-26	NZ_CP061537.1	195	Campylobacter coli strain PSU-32 chromosome, complete genome	cellular organisms; Bacteria; Proteobacteria; delta/epsilon subdivisions; Epsilonproteobacteria; Campylobacterales; Campylobacteraceae; Campylobacter; Campylobacter coli	195	Campylobacter coli
GCA_005277175.1	9280	56774	0	58580	99.96	95.03	0.97	99.96	95.03	0.97	56773.99	1.0e-26	NZ_CP020776.1	197	Campylobacter jejuni strain YH002 chromosome, complete genome	cellular organisms; Bacteria; Proteobacteria; delta/epsilon subdivisions; Epsilonproteobacteria; Campylobacterales; Campylobacteraceae; Campylobacter; Campylobacter jejuni	197	Campylobacter jejuni
GCA_010221995.1	922	55880	0	57650	99.96	98.15	0.97	99.96	98.15	0.97	55879.99	1.0e-26	NZ_CP041584.1	197	Campylobacter jejuni strain YH003 chromosome, complete genome	cellular organisms; Bacteria; Proteobacteria; delta/epsilon subdivisions; Epsilonproteobacteria; Campylobacterales; Campylobacteraceae; Campylobacter; Campylobacter jejuni	197	Campylobacter jejuni
GCA_013393085.1	4974	54949	0	56489	99.96	98.78	0.97	99.96	98.78	0.97	54948.99	1.0e-26	NZ_CP040016.1	32022	Campylobacter jejuni subsp. jejuni strain 9090 chromosome, complete genome	cellular organisms; Bacteria; Proteobacteria; delta/epsilon subdivisions; Epsilonproteobacteria; Campylobacterales; Campylobacteraceae; Campylobacter; Campylobacter jejuni; Campylobacter jejuni subsp. jejuni	197	Campylobacter jejuni
GCA_004931095.1	2047	57414	0	58501	99.96	99.83	0.98	99.96	99.83	0.98	57413.99	1.0e-26	NZ_LN831025.1	197	Campylobacter jejuni genome assembly NCTC11351, chromosome : 1	cellular organisms; Bacteria; Proteobacteria; delta/epsilon subdivisions; Epsilonproteobacteria; Campylobacterales; Campylobacteraceae; Campylobacter; Campylobacter jejuni	197	Campylobacter jejuni
GCA_004949845.1	9280	57618	0	58580	99.96	95.18	0.98	99.96	95.18	0.98	57617.99	1.0e-26	NZ_CP020776.1	197	Campylobacter jejuni strain YH002 chromosome, complete genome	cellular organisms; Bacteria; Proteobacteria; delta/epsilon subdivisions; Epsilonproteobacteria; Campylobacterales; Campylobacteraceae; Campylobacter; Campylobacter jejuni	197	Campylobacter jejuni
GCA_005019155.1	9280	57689	0	58580	99.96	95.17	0.98	99.96	95.17	0.98	57688.99	1.0e-26	NZ_CP020776.1	197	Campylobacter jejuni strain YH002 chromosome, complete genome	cellular organisms; Bacteria; Proteobacteria; delta/epsilon subdivisions; Epsilonproteobacteria; Campylobacterales; Campylobacteraceae; Campylobacter; Campylobacter jejuni	197	Campylobacter jejuni
GCA_005023615.1	9280	57226	0	58580	99.96	95.25	0.98	99.96	95.25	0.98	57225.99	1.0e-26	NZ_CP020776.1	197	Campylobacter jejuni strain YH002 chromosome, complete genome	cellular organisms; Bacteria; Proteobacteria; delta/epsilon subdivisions; Epsilonproteobacteria; Campylobacterales; Campylobacteraceae; Campylobacter; Campylobacter jejuni	197	Campylobacter jejuni
GCA_005105465.1	16199	55381	0	56286	99.96	98.90	0.98	99.96	98.90	0.98	55380.99	1.0e-26	NC_021834.1	1338035	Campylobacter jejuni 32488, complete sequence	cellular organisms; Bacteria; Proteobacteria; delta/epsilon subdivisions; Epsilonproteobacteria; Campylobacterales; Campylobacteraceae; Campylobacter; Campylobacter jejuni; Campylobacter jejuni 32488	197	Campylobacter jejuni
GCA_015187945.1	5777	53731	0	54618	99.96	97.49	0.98	99.96	97.49	0.98	53730.99	1.0e-26	NZ_CP008787.1	32022	Campylobacter jejuni subsp. jejuni strain MTVDSCj20, complete genome	cellular organisms; Bacteria; Proteobacteria; delta/epsilon subdivisions; Epsilonproteobacteria; Campylobacterales; Campylobacteraceae; Campylobacter; Campylobacter jejuni; Campylobacter jejuni subsp. jejuni	197	Campylobacter jejuni
GCA_005104045.1	9280	57885	0	58580	99.96	95.21	0.99	99.96	95.21	0.99	57884.99	1.0e-26	NZ_CP020776.1	197	Campylobacter jejuni strain YH002 chromosome, complete genome	cellular organisms; Bacteria; Proteobacteria; delta/epsilon subdivisions; Epsilonproteobacteria; Campylobacterales; Campylobacteraceae; Campylobacter; Campylobacter jejuni	197	Campylobacter jejuni
GCA_001229965.1	11080	49885	0	66965	85.06	80.34	0.74	85.06	80.34	0.74	49882.08	1.0e-26	NZ_CP019977.1	195	Campylobacter coli strain aerotolerant OR12, complete genome	cellular organisms; Bacteria; Proteobacteria; delta/epsilon subdivisions; Epsilonproteobacteria; Campylobacterales; Campylobacteraceae; Campylobacter; Campylobacter coli	195	Campylobacter coli
GCA_005113465.1	16199	55729	0	56286	99.96	99.50	0.99	99.96	99.50	0.99	55729.00	1.0e-26	NC_021834.1	1338035	Campylobacter jejuni 32488, complete sequence	cellular organisms; Bacteria; Proteobacteria; delta/epsilon subdivisions; Epsilonproteobacteria; Campylobacterales; Campylobacteraceae; Campylobacter; Campylobacter jejuni; Campylobacter jejuni 32488	197	Campylobacter jejuni
GCA_005177665.1	9280	57905	0	58580	99.96	95.25	0.99	99.96	95.25	0.99	57904.99	1.0e-26	NZ_CP020776.1	197	Campylobacter jejuni strain YH002 chromosome, complete genome	cellular organisms; Bacteria; Proteobacteria; delta/epsilon subdivisions; Epsilonproteobacteria; Campylobacterales; Campylobacteraceae; Campylobacter; Campylobacter jejuni	197	Campylobacter jejuni
GCA_005264815.1	8036	53897	0	54667	99.96	99.34	0.99	99.96	99.34	0.99	53896.99	1.0e-26	NZ_CP017031.1	32022	Campylobacter jejuni subsp. jejuni strain MTVDSCj07 chromosome, complete genome	cellular organisms; Bacteria; Proteobacteria; delta/epsilon subdivisions; Epsilonproteobacteria; Campylobacterales; Campylobacteraceae; Campylobacter; Campylobacter jejuni; Campylobacter jejuni subsp. jejuni	197	Campylobacter jejuni
GCA_005265915.1	8036	54007	0	54667	99.96	99.53	0.99	99.96	99.53	0.99	54006.99	1.0e-26	NZ_CP017031.1	32022	Campylobacter jejuni subsp. jejuni strain MTVDSCj07 chromosome, complete genome	cellular organisms; Bacteria; Proteobacteria; delta/epsilon subdivisions; Epsilonproteobacteria; Campylobacterales; Campylobacteraceae; Campylobacter; Campylobacter jejuni; Campylobacter jejuni subsp. jejuni	197	Campylobacter jejuni
GCA_005266035.1	8036	53887	0	54667	99.96	98.85	0.99	99.96	98.85	0.99	53886.99	1.0e-26	NZ_CP017031.1	32022	Campylobacter jejuni subsp. jejuni strain MTVDSCj07 chromosome, complete genome	cellular organisms; Bacteria; Proteobacteria; delta/epsilon subdivisions; Epsilonproteobacteria; Campylobacterales; Campylobacteraceae; Campylobacter; Campylobacter jejuni; Campylobacter jejuni subsp. jejuni	197	Campylobacter jejuni
GCA_005268095.1	9280	57993	0	58580	99.96	95.14	0.99	99.96	95.14	0.99	57992.99	1.0e-26	NZ_CP020776.1	197	Campylobacter jejuni strain YH002 chromosome, complete genome	cellular organisms; Bacteria; Proteobacteria; delta/epsilon subdivisions; Epsilonproteobacteria; Campylobacterales; Campylobacteraceae; Campylobacter; Campylobacter jejuni	197	Campylobacter jejuni
GCA_005315355.1	3002	55904	0	56596	99.96	99.69	0.99	99.96	99.69	0.99	55903.99	1.0e-26	NZ_CP044169.1	197	Campylobacter jejuni strain AR-0414 chromosome, complete genome	cellular organisms; Bacteria; Proteobacteria; delta/epsilon subdivisions; Epsilonproteobacteria; Campylobacterales; Campylobacteraceae; Campylobacter; Campylobacter jejuni	197	Campylobacter jejuni
GCA_005374765.1	9280	57904	0	58580	99.96	95.21	0.99	99.96	95.21	0.99	57903.99	1.0e-26	NZ_CP020776.1	197	Campylobacter jejuni strain YH002 chromosome, complete genome	cellular organisms; Bacteria; Proteobacteria; delta/epsilon subdivisions; Epsilonproteobacteria; Campylobacterales; Campylobacteraceae; Campylobacter; Campylobacter jejuni	197	Campylobacter jejuni
GCA_006345885.1	7230	53874	0	54322	99.96	99.92	0.99	99.96	99.92	0.99	53874.00	1.0e-26	NZ_CP006689.1	1385724	Campylobacter jejuni subsp. jejuni NCTC 11168-GSv, complete genome	cellular organisms; Bacteria; Proteobacteria; delta/epsilon subdivisions; Epsilonproteobacteria; Campylobacterales; Campylobacteraceae; Campylobacter; Campylobacter jejuni; Campylobacter jejuni subsp. jejuni; Campylobacter jejuni subsp. jejuni NCTC 11168 = ATCC 700819; Campylobacter jejuni subsp. jejuni NCTC 11168-GSv	197	Campylobacter jejuni
GCA_007920315.1	17157	53478	0	53753	99.96	98.99	0.99	99.96	98.99	0.99	53477.99	1.0e-26	NZ_CP071585.1	32022	Campylobacter jejuni subsp. jejuni strain GB26 chromosome, complete genome	cellular organisms; Bacteria; Proteobacteria; delta/epsilon subdivisions; Epsilonproteobacteria; Campylobacterales; Campylobacteraceae; Campylobacter; Campylobacter jejuni; Campylobacter jejuni subsp. jejuni	197	Campylobacter jejuni
GCA_010306225.1	9280	57949	0	58580	99.96	95.22	0.99	99.96	95.22	0.99	57948.99	1.0e-26	NZ_CP020776.1	197	Campylobacter jejuni strain YH002 chromosome, complete genome	cellular organisms; Bacteria; Proteobacteria; delta/epsilon subdivisions; Epsilonproteobacteria; Campylobacterales; Campylobacteraceae; Campylobacter; Campylobacter jejuni	197	Campylobacter jejuni
GCA_016056395.1	8036	54153	0	54667	99.96	99.58	0.99	99.96	99.58	0.99	54152.99	1.0e-26	NZ_CP017031.1	32022	Campylobacter jejuni subsp. jejuni strain MTVDSCj07 chromosome, complete genome	cellular organisms; Bacteria; Proteobacteria; delta/epsilon subdivisions; Epsilonproteobacteria; Campylobacterales; Campylobacteraceae; Campylobacter; Campylobacter jejuni; Campylobacter jejuni subsp. jejuni	197	Campylobacter jejuni
GCA_004942025.1	16199	56101	0	56286	99.96	99.90	1.00	99.96	99.90	1.00	56100.99	1.0e-26	NC_021834.1	1338035	Campylobacter jejuni 32488, complete sequence	cellular organisms; Bacteria; Proteobacteria; delta/epsilon subdivisions; Epsilonproteobacteria; Campylobacterales; Campylobacteraceae; Campylobacter; Campylobacter jejuni; Campylobacter jejuni 32488	197	Campylobacter jejuni
GCA_005200995.1	9280	58641	0	58580	99.96	95.16	1.00	99.96	95.16	1.00	58640.99	1.0e-26	NZ_CP020776.1	197	Campylobacter jejuni strain YH002 chromosome, complete genome	cellular organisms; Bacteria; Proteobacteria; delta/epsilon subdivisions; Epsilonproteobacteria; Campylobacterales; Campylobacteraceae; Campylobacter; Campylobacter jejuni	197	Campylobacter jejuni
GCA_005110525.1	16199	56731	0	56286	99.96	99.78	1.01	99.96	99.78	1.01	56731.00	1.0e-26	NC_021834.1	1338035	Campylobacter jejuni 32488, complete sequence	cellular organisms; Bacteria; Proteobacteria; delta/epsilon subdivisions; Epsilonproteobacteria; Campylobacterales; Campylobacteraceae; Campylobacter; Campylobacter jejuni; Campylobacter jejuni 32488	197	Campylobacter jejuni
GCA_007934765.1	17157	54070	0	53753	99.96	99.68	1.01	99.96	99.68	1.01	54069.99	1.0e-26	NZ_CP071585.1	32022	Campylobacter jejuni subsp. jejuni strain GB26 chromosome, complete genome	cellular organisms; Bacteria; Proteobacteria; delta/epsilon subdivisions; Epsilonproteobacteria; Campylobacterales; Campylobacteraceae; Campylobacter; Campylobacter jejuni; Campylobacter jejuni subsp. jejuni	197	Campylobacter jejuni
GCA_010281065.1	9280	58975	0	58580	99.96	95.20	1.01	99.96	95.20	1.01	58974.99	1.0e-26	NZ_CP020776.1	197	Campylobacter jejuni strain YH002 chromosome, complete genome	cellular organisms; Bacteria; Proteobacteria; delta/epsilon subdivisions; Epsilonproteobacteria; Campylobacterales; Campylobacteraceae; Campylobacter; Campylobacter jejuni	197	Campylobacter jejuni
GCA_010308625.1	20293	56161	0	54150	99.96	99.80	1.04	99.96	99.80	1.04	56160.99	1.0e-26	NC_017279.1	567106	Campylobacter jejuni subsp. jejuni IA3902, complete genome	cellular organisms; Bacteria; Proteobacteria; delta/epsilon subdivisions; Epsilonproteobacteria; Campylobacterales; Campylobacteraceae; Campylobacter; Campylobacter jejuni; Campylobacter jejuni subsp. jejuni; Campylobacter jejuni subsp. jejuni IA3902	197	Campylobacter jejuni
GCA_010365925.1	20293	56477	0	54150	99.96	99.86	1.04	99.96	99.86	1.04	56476.99	1.0e-26	NC_017279.1	567106	Campylobacter jejuni subsp. jejuni IA3902, complete genome	cellular organisms; Bacteria; Proteobacteria; delta/epsilon subdivisions; Epsilonproteobacteria; Campylobacterales; Campylobacteraceae; Campylobacter; Campylobacter jejuni; Campylobacter jejuni subsp. jejuni; Campylobacter jejuni subsp. jejuni IA3902	197	Campylobacter jejuni
GCA_001230745.1	11080	49903	0	66965	85.07	80.34	0.75	85.07	80.34	0.75	49900.08	1.0e-26	NZ_CP019977.1	195	Campylobacter coli strain aerotolerant OR12, complete genome	cellular organisms; Bacteria; Proteobacteria; delta/epsilon subdivisions; Epsilonproteobacteria; Campylobacterales; Campylobacteraceae; Campylobacter; Campylobacter coli	195	Campylobacter coli
GCA_001230785.1	11080	49362	0	66965	86.82	79.56	0.74	86.82	79.56	0.74	49359.68	1.0e-26	NZ_CP019977.1	195	Campylobacter coli strain aerotolerant OR12, complete genome	cellular organisms; Bacteria; Proteobacteria; delta/epsilon subdivisions; Epsilonproteobacteria; Campylobacterales; Campylobacteraceae; Campylobacter; Campylobacter coli	195	Campylobacter coli
GCA_001230805.1	21431	49253	1	59944	84.04	83.87	0.82	84.04	83.87	0.82	49249.89	1.0e-26	NZ_CP076513.1	195	Campylobacter coli strain R19.1157 chromosome, complete genome	cellular organisms; Bacteria; Proteobacteria; delta/epsilon subdivisions; Epsilonproteobacteria; Campylobacterales; Campylobacteraceae; Campylobacter; Campylobacter coli	195	Campylobacter coli
GCA_004926195.1	9280	61683	0	58580	99.96	95.11	1.05	99.96	95.11	1.05	61682.99	1.0e-26	NZ_CP020776.1	197	Campylobacter jejuni strain YH002 chromosome, complete genome	cellular organisms; Bacteria; Proteobacteria; delta/epsilon subdivisions; Epsilonproteobacteria; Campylobacterales; Campylobacteraceae; Campylobacter; Campylobacter jejuni	197	Campylobacter jejuni
GCA_005142105.1	9280	61845	0	58580	99.96	95.24	1.06	99.96	95.24	1.06	61844.99	1.0e-26	NZ_CP020776.1	197	Campylobacter jejuni strain YH002 chromosome, complete genome	cellular organisms; Bacteria; Proteobacteria; delta/epsilon subdivisions; Epsilonproteobacteria; Campylobacterales; Campylobacteraceae; Campylobacter; Campylobacter jejuni	197	Campylobacter jejuni
GCA_007931605.1	12070	58158	0	54372	99.96	99.51	1.07	99.96	99.51	1.07	58157.99	1.0e-26	NZ_CP010506.1	197	Campylobacter jejuni strain CJ677CC527, complete genome	cellular organisms; Bacteria; Proteobacteria; delta/epsilon subdivisions; Epsilonproteobacteria; Campylobacterales; Campylobacteraceae; Campylobacter; Campylobacter jejuni	197	Campylobacter jejuni
GCA_005140445.1	5777	59007	0	54618	99.96	99.92	1.08	99.96	99.92	1.08	59006.99	1.0e-26	NZ_CP008787.1	32022	Campylobacter jejuni subsp. jejuni strain MTVDSCj20, complete genome	cellular organisms; Bacteria; Proteobacteria; delta/epsilon subdivisions; Epsilonproteobacteria; Campylobacterales; Campylobacteraceae; Campylobacter; Campylobacter jejuni; Campylobacter jejuni subsp. jejuni	197	Campylobacter jejuni
GCA_010356775.1	20293	59122	0	54150	99.96	99.90	1.09	99.96	99.90	1.09	59121.99	1.0e-26	NC_017279.1	567106	Campylobacter jejuni subsp. jejuni IA3902, complete genome	cellular organisms; Bacteria; Proteobacteria; delta/epsilon subdivisions; Epsilonproteobacteria; Campylobacterales; Campylobacteraceae; Campylobacter; Campylobacter jejuni; Campylobacter jejuni subsp. jejuni; Campylobacter jejuni subsp. jejuni IA3902	197	Campylobacter jejuni
GCA_012399065.1	20293	59079	0	54150	99.96	99.81	1.09	99.96	99.81	1.09	59078.99	1.0e-26	NC_017279.1	567106	Campylobacter jejuni subsp. jejuni IA3902, complete genome	cellular organisms; Bacteria; Proteobacteria; delta/epsilon subdivisions; Epsilonproteobacteria; Campylobacterales; Campylobacteraceae; Campylobacter; Campylobacter jejuni; Campylobacter jejuni subsp. jejuni; Campylobacter jejuni subsp. jejuni IA3902	197	Campylobacter jejuni
GCA_015238395.1	20293	59075	0	54150	99.96	99.85	1.09	99.96	99.85	1.09	59074.99	1.0e-26	NC_017279.1	567106	Campylobacter jejuni subsp. jejuni IA3902, complete genome	cellular organisms; Bacteria; Proteobacteria; delta/epsilon subdivisions; Epsilonproteobacteria; Campylobacterales; Campylobacteraceae; Campylobacter; Campylobacter jejuni; Campylobacter jejuni subsp. jejuni; Campylobacter jejuni subsp. jejuni IA3902	197	Campylobacter jejuni
GCA_004926135.1	20293	59831	0	54150	99.96	99.72	1.10	99.96	99.72	1.10	59830.99	1.0e-26	NC_017279.1	567106	Campylobacter jejuni subsp. jejuni IA3902, complete genome	cellular organisms; Bacteria; Proteobacteria; delta/epsilon subdivisions; Epsilonproteobacteria; Campylobacterales; Campylobacteraceae; Campylobacter; Campylobacter jejuni; Campylobacter jejuni subsp. jejuni; Campylobacter jejuni subsp. jejuni IA3902	197	Campylobacter jejuni
GCA_004910135.1	9280	54908	0	58580	99.95	94.03	0.94	99.95	94.03	0.94	54907.99	1.0e-26	NZ_CP020776.1	197	Campylobacter jejuni strain YH002 chromosome, complete genome	cellular organisms; Bacteria; Proteobacteria; delta/epsilon subdivisions; Epsilonproteobacteria; Campylobacterales; Campylobacteraceae; Campylobacter; Campylobacter jejuni	197	Campylobacter jejuni
GCA_004987105.1	9280	55014	0	58580	99.95	94.52	0.94	99.95	94.52	0.94	55013.99	1.0e-26	NZ_CP020776.1	197	Campylobacter jejuni strain YH002 chromosome, complete genome	cellular organisms; Bacteria; Proteobacteria; delta/epsilon subdivisions; Epsilonproteobacteria; Campylobacterales; Campylobacteraceae; Campylobacter; Campylobacter jejuni	197	Campylobacter jejuni
GCA_004950685.1	9280	55816	0	58580	99.95	95.13	0.95	99.95	95.13	0.95	55815.99	1.0e-26	NZ_CP020776.1	197	Campylobacter jejuni strain YH002 chromosome, complete genome	cellular organisms; Bacteria; Proteobacteria; delta/epsilon subdivisions; Epsilonproteobacteria; Campylobacterales; Campylobacteraceae; Campylobacter; Campylobacter jejuni	197	Campylobacter jejuni
GCA_005199895.1	9280	55570	0	58580	99.95	95.07	0.95	99.95	95.07	0.95	55569.99	1.0e-26	NZ_CP020776.1	197	Campylobacter jejuni strain YH002 chromosome, complete genome	cellular organisms; Bacteria; Proteobacteria; delta/epsilon subdivisions; Epsilonproteobacteria; Campylobacterales; Campylobacteraceae; Campylobacter; Campylobacter jejuni	197	Campylobacter jejuni
GCA_005316225.1	9280	55808	0	58580	99.95	95.21	0.95	99.95	95.21	0.95	55807.99	1.0e-26	NZ_CP020776.1	197	Campylobacter jejuni strain YH002 chromosome, complete genome	cellular organisms; Bacteria; Proteobacteria; delta/epsilon subdivisions; Epsilonproteobacteria; Campylobacterales; Campylobacteraceae; Campylobacter; Campylobacter jejuni	197	Campylobacter jejuni
GCA_004840185.1	9280	56271	0	58580	99.95	94.58	0.96	99.95	94.58	0.96	56270.99	1.0e-26	NZ_CP020776.1	197	Campylobacter jejuni strain YH002 chromosome, complete genome	cellular organisms; Bacteria; Proteobacteria; delta/epsilon subdivisions; Epsilonproteobacteria; Campylobacterales; Campylobacteraceae; Campylobacter; Campylobacter jejuni	197	Campylobacter jejuni
GCA_004841505.1	9280	56443	0	58580	99.95	95.18	0.96	99.95	95.18	0.96	56442.99	1.0e-26	NZ_CP020776.1	197	Campylobacter jejuni strain YH002 chromosome, complete genome	cellular organisms; Bacteria; Proteobacteria; delta/epsilon subdivisions; Epsilonproteobacteria; Campylobacterales; Campylobacteraceae; Campylobacter; Campylobacter jejuni	197	Campylobacter jejuni
GCA_001231465.1	14308	50448	0	56057	89.15	90.19	0.90	89.15	90.19	0.90	50445.99	1.0e-26	NZ_CP017878.1	195	Campylobacter coli strain BG2108 chromosome, complete genome	cellular organisms; Bacteria; Proteobacteria; delta/epsilon subdivisions; Epsilonproteobacteria; Campylobacterales; Campylobacteraceae; Campylobacter; Campylobacter coli	195	Campylobacter coli
GCA_001231485.1	16596	48899	0	54541	87.21	90.21	0.90	87.21	90.21	0.90	48896.82	1.0e-26	NZ_CP058340.1	195	Campylobacter coli strain 20A420 chromosome, complete genome	cellular organisms; Bacteria; Proteobacteria; delta/epsilon subdivisions; Epsilonproteobacteria; Campylobacterales; Campylobacteraceae; Campylobacter; Campylobacter coli	195	Campylobacter coli
GCA_004933175.1	9280	56954	0	58580	99.95	95.10	0.97	99.95	95.10	0.97	56953.99	1.0e-26	NZ_CP020776.1	197	Campylobacter jejuni strain YH002 chromosome, complete genome	cellular organisms; Bacteria; Proteobacteria; delta/epsilon subdivisions; Epsilonproteobacteria; Campylobacterales; Campylobacteraceae; Campylobacter; Campylobacter jejuni	197	Campylobacter jejuni
GCA_004958525.1	8036	53292	0	54667	99.95	98.65	0.97	99.95	98.65	0.97	53291.99	1.0e-26	NZ_CP017031.1	32022	Campylobacter jejuni subsp. jejuni strain MTVDSCj07 chromosome, complete genome	cellular organisms; Bacteria; Proteobacteria; delta/epsilon subdivisions; Epsilonproteobacteria; Campylobacterales; Campylobacteraceae; Campylobacter; Campylobacter jejuni; Campylobacter jejuni subsp. jejuni	197	Campylobacter jejuni
GCA_005149145.1	9280	57090	0	58580	99.95	95.18	0.97	99.95	95.18	0.97	57089.99	1.0e-26	NZ_CP020776.1	197	Campylobacter jejuni strain YH002 chromosome, complete genome	cellular organisms; Bacteria; Proteobacteria; delta/epsilon subdivisions; Epsilonproteobacteria; Campylobacterales; Campylobacteraceae; Campylobacter; Campylobacter jejuni	197	Campylobacter jejuni
GCA_005213035.1	9280	56606	0	58580	99.95	95.03	0.97	99.95	95.03	0.97	56605.99	1.0e-26	NZ_CP020776.1	197	Campylobacter jejuni strain YH002 chromosome, complete genome	cellular organisms; Bacteria; Proteobacteria; delta/epsilon subdivisions; Epsilonproteobacteria; Campylobacterales; Campylobacteraceae; Campylobacter; Campylobacter jejuni	197	Campylobacter jejuni
GCA_005271395.1	9280	57122	0	58580	99.95	95.12	0.98	99.95	95.12	0.98	57121.99	1.0e-26	NZ_CP020776.1	197	Campylobacter jejuni strain YH002 chromosome, complete genome	cellular organisms; Bacteria; Proteobacteria; delta/epsilon subdivisions; Epsilonproteobacteria; Campylobacterales; Campylobacteraceae; Campylobacter; Campylobacter jejuni	197	Campylobacter jejuni
GCA_005359085.1	3002	55684	0	56596	99.95	99.34	0.98	99.95	99.34	0.98	55683.99	1.0e-26	NZ_CP044169.1	197	Campylobacter jejuni strain AR-0414 chromosome, complete genome	cellular organisms; Bacteria; Proteobacteria; delta/epsilon subdivisions; Epsilonproteobacteria; Campylobacterales; Campylobacteraceae; Campylobacter; Campylobacter jejuni	197	Campylobacter jejuni
GCA_012168195.1	3002	55370	0	56596	99.95	98.57	0.98	99.95	98.57	0.98	55369.99	1.0e-26	NZ_CP044169.1	197	Campylobacter jejuni strain AR-0414 chromosome, complete genome	cellular organisms; Bacteria; Proteobacteria; delta/epsilon subdivisions; Epsilonproteobacteria; Campylobacterales; Campylobacteraceae; Campylobacter; Campylobacter jejuni	197	Campylobacter jejuni
GCA_004903495.1	8036	54263	0	54667	99.95	98.76	0.99	99.95	98.76	0.99	54262.99	1.0e-26	NZ_CP017031.1	32022	Campylobacter jejuni subsp. jejuni strain MTVDSCj07 chromosome, complete genome	cellular organisms; Bacteria; Proteobacteria; delta/epsilon subdivisions; Epsilonproteobacteria; Campylobacterales; Campylobacteraceae; Campylobacter; Campylobacter jejuni; Campylobacter jejuni subsp. jejuni	197	Campylobacter jejuni
GCA_004911495.1	3002	55994	0	56596	99.95	99.54	0.99	99.95	99.54	0.99	55993.99	1.0e-26	NZ_CP044169.1	197	Campylobacter jejuni strain AR-0414 chromosome, complete genome	cellular organisms; Bacteria; Proteobacteria; delta/epsilon subdivisions; Epsilonproteobacteria; Campylobacterales; Campylobacteraceae; Campylobacter; Campylobacter jejuni	197	Campylobacter jejuni
GCA_004928215.1	9280	57724	0	58580	99.95	95.25	0.99	99.95	95.25	0.99	57723.99	1.0e-26	NZ_CP020776.1	197	Campylobacter jejuni strain YH002 chromosome, complete genome	cellular organisms; Bacteria; Proteobacteria; delta/epsilon subdivisions; Epsilonproteobacteria; Campylobacterales; Campylobacteraceae; Campylobacter; Campylobacter jejuni	197	Campylobacter jejuni
GCA_005051615.1	20293	53643	0	54150	99.95	99.41	0.99	99.95	99.41	0.99	53642.99	1.0e-26	NC_017279.1	567106	Campylobacter jejuni subsp. jejuni IA3902, complete genome	cellular organisms; Bacteria; Proteobacteria; delta/epsilon subdivisions; Epsilonproteobacteria; Campylobacterales; Campylobacteraceae; Campylobacter; Campylobacter jejuni; Campylobacter jejuni subsp. jejuni; Campylobacter jejuni subsp. jejuni IA3902	197	Campylobacter jejuni
GCA_001231965.1	14308	52675	0	56057	94.80	94.15	0.94	94.80	94.15	0.94	52674.16	1.0e-26	NZ_CP017878.1	195	Campylobacter coli strain BG2108 chromosome, complete genome	cellular organisms; Bacteria; Proteobacteria; delta/epsilon subdivisions; Epsilonproteobacteria; Campylobacterales; Campylobacteraceae; Campylobacter; Campylobacter coli	195	Campylobacter coli
GCA_005093705.2	5777	54050	0	54618	99.95	99.96	0.99	99.95	99.96	0.99	54049.99	1.0e-26	NZ_CP008787.1	32022	Campylobacter jejuni subsp. jejuni strain MTVDSCj20, complete genome	cellular organisms; Bacteria; Proteobacteria; delta/epsilon subdivisions; Epsilonproteobacteria; Campylobacterales; Campylobacteraceae; Campylobacter; Campylobacter jejuni; Campylobacter jejuni subsp. jejuni	197	Campylobacter jejuni
GCA_001232025.1	9623	50491	0	54740	89.52	93.11	0.92	89.52	93.11	0.92	50489.31	1.0e-26	NZ_CP011015.1	195	Campylobacter coli strain FB1, complete genome	cellular organisms; Bacteria; Proteobacteria; delta/epsilon subdivisions; Epsilonproteobacteria; Campylobacterales; Campylobacteraceae; Campylobacter; Campylobacter coli	195	Campylobacter coli
GCA_005100045.1	3002	55802	0	56596	99.95	99.50	0.99	99.95	99.50	0.99	55801.99	1.0e-26	NZ_CP044169.1	197	Campylobacter jejuni strain AR-0414 chromosome, complete genome	cellular organisms; Bacteria; Proteobacteria; delta/epsilon subdivisions; Epsilonproteobacteria; Campylobacterales; Campylobacteraceae; Campylobacter; Campylobacter jejuni	197	Campylobacter jejuni
GCA_005104965.1	3002	55993	0	56596	99.95	99.67	0.99	99.95	99.67	0.99	55992.99	1.0e-26	NZ_CP044169.1	197	Campylobacter jejuni strain AR-0414 chromosome, complete genome	cellular organisms; Bacteria; Proteobacteria; delta/epsilon subdivisions; Epsilonproteobacteria; Campylobacterales; Campylobacteraceae; Campylobacter; Campylobacter jejuni	197	Campylobacter jejuni
GCA_005348415.1	8036	53954	0	54667	99.95	99.81	0.99	99.95	99.81	0.99	53953.99	1.0e-26	NZ_CP017031.1	32022	Campylobacter jejuni subsp. jejuni strain MTVDSCj07 chromosome, complete genome	cellular organisms; Bacteria; Proteobacteria; delta/epsilon subdivisions; Epsilonproteobacteria; Campylobacterales; Campylobacteraceae; Campylobacter; Campylobacter jejuni; Campylobacter jejuni subsp. jejuni	197	Campylobacter jejuni
GCA_006345845.1	7230	53862	0	54322	99.95	99.89	0.99	99.95	99.89	0.99	53862.00	1.0e-26	NZ_CP006689.1	1385724	Campylobacter jejuni subsp. jejuni NCTC 11168-GSv, complete genome	cellular organisms; Bacteria; Proteobacteria; delta/epsilon subdivisions; Epsilonproteobacteria; Campylobacterales; Campylobacteraceae; Campylobacter; Campylobacter jejuni; Campylobacter jejuni subsp. jejuni; Campylobacter jejuni subsp. jejuni NCTC 11168 = ATCC 700819; Campylobacter jejuni subsp. jejuni NCTC 11168-GSv	197	Campylobacter jejuni
GCA_006345895.1	2410	53872	0	54323	99.95	99.92	0.99	99.95	99.92	0.99	53871.99	1.0e-26	NC_002163.1	192222	Campylobacter jejuni subsp. jejuni NCTC 11168 = ATCC 700819 chromosome, complete genome	cellular organisms; Bacteria; Proteobacteria; delta/epsilon subdivisions; Epsilonproteobacteria; Campylobacterales; Campylobacteraceae; Campylobacter; Campylobacter jejuni; Campylobacter jejuni subsp. jejuni; Campylobacter jejuni subsp. jejuni NCTC 11168 = ATCC 700819	197	Campylobacter jejuni
GCA_001232305.1	14308	50504	0	56057	89.05	90.20	0.90	89.05	90.20	0.90	50501.97	1.0e-26	NZ_CP017878.1	195	Campylobacter coli strain BG2108 chromosome, complete genome	cellular organisms; Bacteria; Proteobacteria; delta/epsilon subdivisions; Epsilonproteobacteria; Campylobacterales; Campylobacteraceae; Campylobacter; Campylobacter coli	195	Campylobacter coli
GCA_006346045.1	7230	53906	0	54322	99.95	99.95	0.99	99.95	99.95	0.99	53906.00	1.0e-26	NZ_CP006689.1	1385724	Campylobacter jejuni subsp. jejuni NCTC 11168-GSv, complete genome	cellular organisms; Bacteria; Proteobacteria; delta/epsilon subdivisions; Epsilonproteobacteria; Campylobacterales; Campylobacteraceae; Campylobacter; Campylobacter jejuni; Campylobacter jejuni subsp. jejuni; Campylobacter jejuni subsp. jejuni NCTC 11168 = ATCC 700819; Campylobacter jejuni subsp. jejuni NCTC 11168-GSv	197	Campylobacter jejuni
GCA_010996925.1	21206	53805	0	54136	99.95	99.80	0.99	99.95	99.80	0.99	53804.99	1.0e-26	NZ_CP010503.1	197	Campylobacter jejuni strain CJ677CC039, complete genome	cellular organisms; Bacteria; Proteobacteria; delta/epsilon subdivisions; Epsilonproteobacteria; Campylobacterales; Campylobacteraceae; Campylobacter; Campylobacter jejuni	197	Campylobacter jejuni
GCA_005027095.1	5777	54776	0	54618	99.95	99.86	1.00	99.95	99.86	1.00	54775.99	1.0e-26	NZ_CP008787.1	32022	Campylobacter jejuni subsp. jejuni strain MTVDSCj20, complete genome	cellular organisms; Bacteria; Proteobacteria; delta/epsilon subdivisions; Epsilonproteobacteria; Campylobacterales; Campylobacteraceae; Campylobacter; Campylobacter jejuni; Campylobacter jejuni subsp. jejuni	197	Campylobacter jejuni
GCA_005030395.1	8036	54755	0	54667	99.95	99.80	1.00	99.95	99.80	1.00	54754.99	1.0e-26	NZ_CP017031.1	32022	Campylobacter jejuni subsp. jejuni strain MTVDSCj07 chromosome, complete genome	cellular organisms; Bacteria; Proteobacteria; delta/epsilon subdivisions; Epsilonproteobacteria; Campylobacterales; Campylobacteraceae; Campylobacter; Campylobacter jejuni; Campylobacter jejuni subsp. jejuni	197	Campylobacter jejuni
GCA_005190995.1	8036	54653	0	54667	99.95	99.65	1.00	99.95	99.65	1.00	54652.99	1.0e-26	NZ_CP017031.1	32022	Campylobacter jejuni subsp. jejuni strain MTVDSCj07 chromosome, complete genome	cellular organisms; Bacteria; Proteobacteria; delta/epsilon subdivisions; Epsilonproteobacteria; Campylobacterales; Campylobacteraceae; Campylobacter; Campylobacter jejuni; Campylobacter jejuni subsp. jejuni	197	Campylobacter jejuni
GCA_008336205.1	16485	54962	0	54730	99.95	99.29	1.00	99.95	99.29	1.00	54961.99	1.0e-26	NZ_CP012210.1	197	Campylobacter jejuni strain CJ515CC45, complete genome	cellular organisms; Bacteria; Proteobacteria; delta/epsilon subdivisions; Epsilonproteobacteria; Campylobacterales; Campylobacteraceae; Campylobacter; Campylobacter jejuni	197	Campylobacter jejuni
GCA_009170035.1	3002	56679	0	56596	99.95	99.62	1.00	99.95	99.62	1.00	56678.99	1.0e-26	NZ_CP044169.1	197	Campylobacter jejuni strain AR-0414 chromosome, complete genome	cellular organisms; Bacteria; Proteobacteria; delta/epsilon subdivisions; Epsilonproteobacteria; Campylobacterales; Campylobacteraceae; Campylobacter; Campylobacter jejuni	197	Campylobacter jejuni
GCA_016807425.1	4282	53599	0	53857	99.95	99.99	1.00	99.95	99.99	1.00	53598.99	1.0e-26	NZ_CP059159.1	32022	Campylobacter jejuni subsp. jejuni strain OBT12393 chromosome, complete genome	cellular organisms; Bacteria; Proteobacteria; delta/epsilon subdivisions; Epsilonproteobacteria; Campylobacterales; Campylobacteraceae; Campylobacter; Campylobacter jejuni; Campylobacter jejuni subsp. jejuni	197	Campylobacter jejuni
GCA_004252115.1	8036	55322	0	54667	99.95	99.84	1.01	99.95	99.84	1.01	55321.99	1.0e-26	NZ_CP017031.1	32022	Campylobacter jejuni subsp. jejuni strain MTVDSCj07 chromosome, complete genome	cellular organisms; Bacteria; Proteobacteria; delta/epsilon subdivisions; Epsilonproteobacteria; Campylobacterales; Campylobacteraceae; Campylobacter; Campylobacter jejuni; Campylobacter jejuni subsp. jejuni	197	Campylobacter jejuni
GCA_001232625.1	14308	48910	0	56057	89.09	87.41	0.87	89.09	87.41	0.87	48908.06	1.0e-26	NZ_CP017878.1	195	Campylobacter coli strain BG2108 chromosome, complete genome	cellular organisms; Bacteria; Proteobacteria; delta/epsilon subdivisions; Epsilonproteobacteria; Campylobacterales; Campylobacteraceae; Campylobacter; Campylobacter coli	195	Campylobacter coli
GCA_005095585.1	3002	57331	0	56596	99.95	99.73	1.01	99.95	99.73	1.01	57330.99	1.0e-26	NZ_CP044169.1	197	Campylobacter jejuni strain AR-0414 chromosome, complete genome	cellular organisms; Bacteria; Proteobacteria; delta/epsilon subdivisions; Epsilonproteobacteria; Campylobacterales; Campylobacteraceae; Campylobacter; Campylobacter jejuni	197	Campylobacter jejuni
GCA_001232685.1	20234	52159	0	54819	93.37	95.50	0.95	93.37	95.50	0.95	52157.97	1.0e-26	NC_022660.2	1358410	Campylobacter coli 15-537360, complete sequence	cellular organisms; Bacteria; Proteobacteria; delta/epsilon subdivisions; Epsilonproteobacteria; Campylobacterales; Campylobacteraceae; Campylobacter; Campylobacter coli; Campylobacter coli 15-537360	195	Campylobacter coli
GCA_005095665.1	3002	57283	0	56596	99.95	99.64	1.01	99.95	99.64	1.01	57282.99	1.0e-26	NZ_CP044169.1	197	Campylobacter jejuni strain AR-0414 chromosome, complete genome	cellular organisms; Bacteria; Proteobacteria; delta/epsilon subdivisions; Epsilonproteobacteria; Campylobacterales; Campylobacteraceae; Campylobacter; Campylobacter jejuni	197	Campylobacter jejuni
GCA_007450545.1	8036	55092	0	54667	99.95	99.77	1.01	99.95	99.77	1.01	55091.99	1.0e-26	NZ_CP017031.1	32022	Campylobacter jejuni subsp. jejuni strain MTVDSCj07 chromosome, complete genome	cellular organisms; Bacteria; Proteobacteria; delta/epsilon subdivisions; Epsilonproteobacteria; Campylobacterales; Campylobacteraceae; Campylobacter; Campylobacter jejuni; Campylobacter jejuni subsp. jejuni	197	Campylobacter jejuni
GCA_007940405.1	7748	54915	0	54116	99.95	99.16	1.01	99.95	99.16	1.01	54914.99	1.0e-26	NZ_CP010487.1	197	Campylobacter jejuni strain CJ677CC012, complete genome	cellular organisms; Bacteria; Proteobacteria; delta/epsilon subdivisions; Epsilonproteobacteria; Campylobacterales; Campylobacteraceae; Campylobacter; Campylobacter jejuni	197	Campylobacter jejuni
GCA_007905365.1	17157	54643	0	53753	99.95	99.49	1.02	99.95	99.49	1.02	54642.99	1.0e-26	NZ_CP071585.1	32022	Campylobacter jejuni subsp. jejuni strain GB26 chromosome, complete genome	cellular organisms; Bacteria; Proteobacteria; delta/epsilon subdivisions; Epsilonproteobacteria; Campylobacterales; Campylobacteraceae; Campylobacter; Campylobacter jejuni; Campylobacter jejuni subsp. jejuni	197	Campylobacter jejuni
GCA_007934465.1	17157	54763	0	53753	99.95	99.62	1.02	99.95	99.62	1.02	54762.99	1.0e-26	NZ_CP071585.1	32022	Campylobacter jejuni subsp. jejuni strain GB26 chromosome, complete genome	cellular organisms; Bacteria; Proteobacteria; delta/epsilon subdivisions; Epsilonproteobacteria; Campylobacterales; Campylobacteraceae; Campylobacter; Campylobacter jejuni; Campylobacter jejuni subsp. jejuni	197	Campylobacter jejuni
GCA_007939305.1	17157	54643	0	53753	99.95	99.37	1.02	99.95	99.37	1.02	54642.99	1.0e-26	NZ_CP071585.1	32022	Campylobacter jejuni subsp. jejuni strain GB26 chromosome, complete genome	cellular organisms; Bacteria; Proteobacteria; delta/epsilon subdivisions; Epsilonproteobacteria; Campylobacterales; Campylobacteraceae; Campylobacter; Campylobacter jejuni; Campylobacter jejuni subsp. jejuni	197	Campylobacter jejuni
GCA_010281985.1	17157	54717	0	53753	99.95	99.51	1.02	99.95	99.51	1.02	54716.99	1.0e-26	NZ_CP071585.1	32022	Campylobacter jejuni subsp. jejuni strain GB26 chromosome, complete genome	cellular organisms; Bacteria; Proteobacteria; delta/epsilon subdivisions; Epsilonproteobacteria; Campylobacterales; Campylobacteraceae; Campylobacter; Campylobacter jejuni; Campylobacter jejuni subsp. jejuni	197	Campylobacter jejuni
GCA_010292465.1	479	55322	0	54085	99.95	99.77	1.02	99.95	99.77	1.02	55322.00	1.0e-26	NZ_CP010498.1	197	Campylobacter jejuni strain CJ677CC537, complete genome	cellular organisms; Bacteria; Proteobacteria; delta/epsilon subdivisions; Epsilonproteobacteria; Campylobacterales; Campylobacteraceae; Campylobacter; Campylobacter jejuni	197	Campylobacter jejuni
GCA_010335115.1	479	55261	0	54085	99.95	99.84	1.02	99.95	99.84	1.02	55260.99	1.0e-26	NZ_CP010498.1	197	Campylobacter jejuni strain CJ677CC537, complete genome	cellular organisms; Bacteria; Proteobacteria; delta/epsilon subdivisions; Epsilonproteobacteria; Campylobacterales; Campylobacteraceae; Campylobacter; Campylobacter jejuni	197	Campylobacter jejuni
GCA_007905405.1	17157	55212	0	53753	99.95	99.24	1.03	99.95	99.24	1.03	55211.99	1.0e-26	NZ_CP071585.1	32022	Campylobacter jejuni subsp. jejuni strain GB26 chromosome, complete genome	cellular organisms; Bacteria; Proteobacteria; delta/epsilon subdivisions; Epsilonproteobacteria; Campylobacterales; Campylobacteraceae; Campylobacter; Campylobacter jejuni; Campylobacter jejuni subsp. jejuni	197	Campylobacter jejuni
GCA_005134945.1	14955	59893	0	55883	99.95	99.63	1.07	99.95	99.63	1.07	59892.99	1.0e-26	NZ_CP044162.1	197	Campylobacter jejuni strain AR-0419 chromosome, complete genome	cellular organisms; Bacteria; Proteobacteria; delta/epsilon subdivisions; Epsilonproteobacteria; Campylobacterales; Campylobacteraceae; Campylobacter; Campylobacter jejuni	197	Campylobacter jejuni
GCA_015004975.1	8829	60080	0	55626	99.95	99.83	1.08	99.95	99.83	1.08	60079.99	1.0e-26	NC_022352.2	1380767	Campylobacter jejuni subsp. jejuni 00-2426, complete genome	cellular organisms; Bacteria; Proteobacteria; delta/epsilon subdivisions; Epsilonproteobacteria; Campylobacterales; Campylobacteraceae; Campylobacter; Campylobacter jejuni; Campylobacter jejuni subsp. jejuni; Campylobacter jejuni subsp. jejuni 00-2426	197	Campylobacter jejuni
GCA_014740155.1	20293	60047	0	54150	99.95	99.81	1.11	99.95	99.81	1.11	60046.99	1.0e-26	NC_017279.1	567106	Campylobacter jejuni subsp. jejuni IA3902, complete genome	cellular organisms; Bacteria; Proteobacteria; delta/epsilon subdivisions; Epsilonproteobacteria; Campylobacterales; Campylobacteraceae; Campylobacter; Campylobacter jejuni; Campylobacter jejuni subsp. jejuni; Campylobacter jejuni subsp. jejuni IA3902	197	Campylobacter jejuni
GCA_009270255.1	9280	55526	0	58580	99.94	95.26	0.95	99.94	95.26	0.95	55525.99	1.0e-26	NZ_CP020776.1	197	Campylobacter jejuni strain YH002 chromosome, complete genome	cellular organisms; Bacteria; Proteobacteria; delta/epsilon subdivisions; Epsilonproteobacteria; Campylobacterales; Campylobacteraceae; Campylobacter; Campylobacter jejuni	197	Campylobacter jejuni
GCA_014364385.1	3002	54561	0	56596	99.94	97.32	0.96	99.94	97.32	0.96	54560.99	1.0e-26	NZ_CP044169.1	197	Campylobacter jejuni strain AR-0414 chromosome, complete genome	cellular organisms; Bacteria; Proteobacteria; delta/epsilon subdivisions; Epsilonproteobacteria; Campylobacterales; Campylobacteraceae; Campylobacter; Campylobacter jejuni	197	Campylobacter jejuni
GCA_004856125.1	8036	53293	0	54667	99.94	98.15	0.97	99.94	98.15	0.97	53292.99	1.0e-26	NZ_CP017031.1	32022	Campylobacter jejuni subsp. jejuni strain MTVDSCj07 chromosome, complete genome	cellular organisms; Bacteria; Proteobacteria; delta/epsilon subdivisions; Epsilonproteobacteria; Campylobacterales; Campylobacteraceae; Campylobacter; Campylobacter jejuni; Campylobacter jejuni subsp. jejuni	197	Campylobacter jejuni
GCA_004971785.1	8036	53244	0	54667	99.94	98.58	0.97	99.94	98.58	0.97	53243.99	1.0e-26	NZ_CP017031.1	32022	Campylobacter jejuni subsp. jejuni strain MTVDSCj07 chromosome, complete genome	cellular organisms; Bacteria; Proteobacteria; delta/epsilon subdivisions; Epsilonproteobacteria; Campylobacterales; Campylobacteraceae; Campylobacter; Campylobacter jejuni; Campylobacter jejuni subsp. jejuni	197	Campylobacter jejuni
GCA_005010775.1	9280	57052	0	58580	99.94	95.23	0.97	99.94	95.23	0.97	57051.99	1.0e-26	NZ_CP020776.1	197	Campylobacter jejuni strain YH002 chromosome, complete genome	cellular organisms; Bacteria; Proteobacteria; delta/epsilon subdivisions; Epsilonproteobacteria; Campylobacterales; Campylobacteraceae; Campylobacter; Campylobacter jejuni	197	Campylobacter jejuni
GCA_008197765.1	3002	55096	0	56596	99.94	98.17	0.97	99.94	98.17	0.97	55095.99	1.0e-26	NZ_CP044169.1	197	Campylobacter jejuni strain AR-0414 chromosome, complete genome	cellular organisms; Bacteria; Proteobacteria; delta/epsilon subdivisions; Epsilonproteobacteria; Campylobacterales; Campylobacteraceae; Campylobacter; Campylobacter jejuni	197	Campylobacter jejuni
GCA_010310685.1	3002	55124	0	56596	99.94	97.97	0.97	99.94	97.97	0.97	55123.99	1.0e-26	NZ_CP044169.1	197	Campylobacter jejuni strain AR-0414 chromosome, complete genome	cellular organisms; Bacteria; Proteobacteria; delta/epsilon subdivisions; Epsilonproteobacteria; Campylobacterales; Campylobacteraceae; Campylobacter; Campylobacter jejuni	197	Campylobacter jejuni
GCA_014962145.1	3002	54828	0	56596	99.94	97.61	0.97	99.94	97.61	0.97	54827.99	1.0e-26	NZ_CP044169.1	197	Campylobacter jejuni strain AR-0414 chromosome, complete genome	cellular organisms; Bacteria; Proteobacteria; delta/epsilon subdivisions; Epsilonproteobacteria; Campylobacterales; Campylobacteraceae; Campylobacter; Campylobacter jejuni	197	Campylobacter jejuni
GCA_004908395.1	3002	55726	0	56596	99.94	99.34	0.98	99.94	99.34	0.98	55725.99	1.0e-26	NZ_CP044169.1	197	Campylobacter jejuni strain AR-0414 chromosome, complete genome	cellular organisms; Bacteria; Proteobacteria; delta/epsilon subdivisions; Epsilonproteobacteria; Campylobacterales; Campylobacteraceae; Campylobacter; Campylobacter jejuni	197	Campylobacter jejuni
GCA_012958125.1	9280	57158	0	58580	99.94	95.19	0.98	99.94	95.19	0.98	57157.99	1.0e-26	NZ_CP020776.1	197	Campylobacter jejuni strain YH002 chromosome, complete genome	cellular organisms; Bacteria; Proteobacteria; delta/epsilon subdivisions; Epsilonproteobacteria; Campylobacterales; Campylobacteraceae; Campylobacter; Campylobacter jejuni	197	Campylobacter jejuni
GCA_001233765.1	22679	53274	0	53959	99.94	99.90	0.99	99.94	99.90	0.99	53273.99	1.0e-26	NZ_LR134502.1	197	Campylobacter jejuni strain NCTC13257 genome assembly, chromosome: 1	cellular organisms; Bacteria; Proteobacteria; delta/epsilon subdivisions; Epsilonproteobacteria; Campylobacterales; Campylobacteraceae; Campylobacter; Campylobacter jejuni	197	Campylobacter jejuni
GCA_004850265.1	3002	55753	0	56596	99.94	99.41	0.99	99.94	99.41	0.99	55752.99	1.0e-26	NZ_CP044169.1	197	Campylobacter jejuni strain AR-0414 chromosome, complete genome	cellular organisms; Bacteria; Proteobacteria; delta/epsilon subdivisions; Epsilonproteobacteria; Campylobacterales; Campylobacteraceae; Campylobacter; Campylobacter jejuni	197	Campylobacter jejuni
GCA_004872585.1	8036	53973	0	54667	99.94	99.69	0.99	99.94	99.69	0.99	53972.99	1.0e-26	NZ_CP017031.1	32022	Campylobacter jejuni subsp. jejuni strain MTVDSCj07 chromosome, complete genome	cellular organisms; Bacteria; Proteobacteria; delta/epsilon subdivisions; Epsilonproteobacteria; Campylobacterales; Campylobacteraceae; Campylobacter; Campylobacter jejuni; Campylobacter jejuni subsp. jejuni	197	Campylobacter jejuni
GCA_005002155.1	5777	54074	0	54618	99.94	99.44	0.99	99.94	99.44	0.99	54073.99	1.0e-26	NZ_CP008787.1	32022	Campylobacter jejuni subsp. jejuni strain MTVDSCj20, complete genome	cellular organisms; Bacteria; Proteobacteria; delta/epsilon subdivisions; Epsilonproteobacteria; Campylobacterales; Campylobacteraceae; Campylobacter; Campylobacter jejuni; Campylobacter jejuni subsp. jejuni	197	Campylobacter jejuni
GCA_005078605.1	5777	53865	0	54618	99.94	99.57	0.99	99.94	99.57	0.99	53864.99	1.0e-26	NZ_CP008787.1	32022	Campylobacter jejuni subsp. jejuni strain MTVDSCj20, complete genome	cellular organisms; Bacteria; Proteobacteria; delta/epsilon subdivisions; Epsilonproteobacteria; Campylobacterales; Campylobacteraceae; Campylobacter; Campylobacter jejuni; Campylobacter jejuni subsp. jejuni	197	Campylobacter jejuni
GCA_001233705.1	11080	49734	0	66965	86.89	80.07	0.74	86.89	80.07	0.74	49731.48	1.0e-26	NZ_CP019977.1	195	Campylobacter coli strain aerotolerant OR12, complete genome	cellular organisms; Bacteria; Proteobacteria; delta/epsilon subdivisions; Epsilonproteobacteria; Campylobacterales; Campylobacteraceae; Campylobacter; Campylobacter coli	195	Campylobacter coli
GCA_005150325.1	3002	55929	0	56596	99.94	99.72	0.99	99.94	99.72	0.99	55928.99	1.0e-26	NZ_CP044169.1	197	Campylobacter jejuni strain AR-0414 chromosome, complete genome	cellular organisms; Bacteria; Proteobacteria; delta/epsilon subdivisions; Epsilonproteobacteria; Campylobacterales; Campylobacteraceae; Campylobacter; Campylobacter jejuni	197	Campylobacter jejuni
GCA_005158035.1	3002	55894	0	56596	99.94	99.52	0.99	99.94	99.52	0.99	55893.99	1.0e-26	NZ_CP044169.1	197	Campylobacter jejuni strain AR-0414 chromosome, complete genome	cellular organisms; Bacteria; Proteobacteria; delta/epsilon subdivisions; Epsilonproteobacteria; Campylobacterales; Campylobacteraceae; Campylobacter; Campylobacter jejuni	197	Campylobacter jejuni
GCA_005158055.1	3002	55873	0	56596	99.94	99.62	0.99	99.94	99.62	0.99	55872.99	1.0e-26	NZ_CP044169.1	197	Campylobacter jejuni strain AR-0414 chromosome, complete genome	cellular organisms; Bacteria; Proteobacteria; delta/epsilon subdivisions; Epsilonproteobacteria; Campylobacterales; Campylobacteraceae; Campylobacter; Campylobacter jejuni	197	Campylobacter jejuni
GCA_005186245.1	5777	54141	0	54618	99.94	99.72	0.99	99.94	99.72	0.99	54140.99	1.0e-26	NZ_CP008787.1	32022	Campylobacter jejuni subsp. jejuni strain MTVDSCj20, complete genome	cellular organisms; Bacteria; Proteobacteria; delta/epsilon subdivisions; Epsilonproteobacteria; Campylobacterales; Campylobacteraceae; Campylobacter; Campylobacter jejuni; Campylobacter jejuni subsp. jejuni	197	Campylobacter jejuni
GCA_005196655.1	3002	55782	0	56596	99.94	99.01	0.99	99.94	99.01	0.99	55781.99	1.0e-26	NZ_CP044169.1	197	Campylobacter jejuni strain AR-0414 chromosome, complete genome	cellular organisms; Bacteria; Proteobacteria; delta/epsilon subdivisions; Epsilonproteobacteria; Campylobacterales; Campylobacteraceae; Campylobacter; Campylobacter jejuni	197	Campylobacter jejuni
GCA_005266615.1	5777	53891	0	54618	99.94	99.34	0.99	99.94	99.34	0.99	53890.99	1.0e-26	NZ_CP008787.1	32022	Campylobacter jejuni subsp. jejuni strain MTVDSCj20, complete genome	cellular organisms; Bacteria; Proteobacteria; delta/epsilon subdivisions; Epsilonproteobacteria; Campylobacterales; Campylobacteraceae; Campylobacter; Campylobacter jejuni; Campylobacter jejuni subsp. jejuni	197	Campylobacter jejuni
GCA_001234005.1	14308	48900	0	56057	89.09	87.41	0.87	89.09	87.41	0.87	48898.06	1.0e-26	NZ_CP017878.1	195	Campylobacter coli strain BG2108 chromosome, complete genome	cellular organisms; Bacteria; Proteobacteria; delta/epsilon subdivisions; Epsilonproteobacteria; Campylobacterales; Campylobacteraceae; Campylobacter; Campylobacter coli	195	Campylobacter coli
GCA_005271455.1	9280	57989	0	58580	99.94	95.18	0.99	99.94	95.18	0.99	57988.99	1.0e-26	NZ_CP020776.1	197	Campylobacter jejuni strain YH002 chromosome, complete genome	cellular organisms; Bacteria; Proteobacteria; delta/epsilon subdivisions; Epsilonproteobacteria; Campylobacterales; Campylobacteraceae; Campylobacter; Campylobacter jejuni	197	Campylobacter jejuni
GCA_005272315.1	8036	54364	0	54667	99.94	99.72	0.99	99.94	99.72	0.99	54363.99	1.0e-26	NZ_CP017031.1	32022	Campylobacter jejuni subsp. jejuni strain MTVDSCj07 chromosome, complete genome	cellular organisms; Bacteria; Proteobacteria; delta/epsilon subdivisions; Epsilonproteobacteria; Campylobacterales; Campylobacteraceae; Campylobacter; Campylobacter jejuni; Campylobacter jejuni subsp. jejuni	197	Campylobacter jejuni
GCA_005343105.1	8036	54043	0	54667	99.94	99.73	0.99	99.94	99.73	0.99	54042.99	1.0e-26	NZ_CP017031.1	32022	Campylobacter jejuni subsp. jejuni strain MTVDSCj07 chromosome, complete genome	cellular organisms; Bacteria; Proteobacteria; delta/epsilon subdivisions; Epsilonproteobacteria; Campylobacterales; Campylobacteraceae; Campylobacter; Campylobacter jejuni; Campylobacter jejuni subsp. jejuni	197	Campylobacter jejuni
GCA_006346145.1	7230	53896	0	54322	99.94	99.94	0.99	99.94	99.94	0.99	53895.99	1.0e-26	NZ_CP006689.1	1385724	Campylobacter jejuni subsp. jejuni NCTC 11168-GSv, complete genome	cellular organisms; Bacteria; Proteobacteria; delta/epsilon subdivisions; Epsilonproteobacteria; Campylobacterales; Campylobacteraceae; Campylobacter; Campylobacter jejuni; Campylobacter jejuni subsp. jejuni; Campylobacter jejuni subsp. jejuni NCTC 11168 = ATCC 700819; Campylobacter jejuni subsp. jejuni NCTC 11168-GSv	197	Campylobacter jejuni
GCA_006346275.1	7230	53890	0	54322	99.94	99.94	0.99	99.94	99.94	0.99	53889.99	1.0e-26	NZ_CP006689.1	1385724	Campylobacter jejuni subsp. jejuni NCTC 11168-GSv, complete genome	cellular organisms; Bacteria; Proteobacteria; delta/epsilon subdivisions; Epsilonproteobacteria; Campylobacterales; Campylobacteraceae; Campylobacter; Campylobacter jejuni; Campylobacter jejuni subsp. jejuni; Campylobacter jejuni subsp. jejuni NCTC 11168 = ATCC 700819; Campylobacter jejuni subsp. jejuni NCTC 11168-GSv	197	Campylobacter jejuni
GCA_007464335.1	8036	54046	0	54667	99.94	99.37	0.99	99.94	99.37	0.99	54045.99	1.0e-26	NZ_CP017031.1	32022	Campylobacter jejuni subsp. jejuni strain MTVDSCj07 chromosome, complete genome	cellular organisms; Bacteria; Proteobacteria; delta/epsilon subdivisions; Epsilonproteobacteria; Campylobacterales; Campylobacteraceae; Campylobacter; Campylobacter jejuni; Campylobacter jejuni subsp. jejuni	197	Campylobacter jejuni
GCA_009269235.1	20293	53843	0	54150	99.94	99.94	0.99	99.94	99.94	0.99	53842.99	1.0e-26	NC_017279.1	567106	Campylobacter jejuni subsp. jejuni IA3902, complete genome	cellular organisms; Bacteria; Proteobacteria; delta/epsilon subdivisions; Epsilonproteobacteria; Campylobacterales; Campylobacteraceae; Campylobacter; Campylobacter jejuni; Campylobacter jejuni subsp. jejuni; Campylobacter jejuni subsp. jejuni IA3902	197	Campylobacter jejuni
GCA_014067615.1	3002	55798	0	56596	99.94	99.49	0.99	99.94	99.49	0.99	55797.99	1.0e-26	NZ_CP044169.1	197	Campylobacter jejuni strain AR-0414 chromosome, complete genome	cellular organisms; Bacteria; Proteobacteria; delta/epsilon subdivisions; Epsilonproteobacteria; Campylobacterales; Campylobacteraceae; Campylobacter; Campylobacter jejuni	197	Campylobacter jejuni
GCA_001234385.1	11080	49857	0	66965	85.22	80.10	0.74	85.22	80.10	0.74	49854.20	1.0e-26	NZ_CP019977.1	195	Campylobacter coli strain aerotolerant OR12, complete genome	cellular organisms; Bacteria; Proteobacteria; delta/epsilon subdivisions; Epsilonproteobacteria; Campylobacterales; Campylobacteraceae; Campylobacter; Campylobacter coli	195	Campylobacter coli
GCA_016434085.1	8036	54349	0	54667	99.94	99.15	0.99	99.94	99.15	0.99	54348.99	1.0e-26	NZ_CP017031.1	32022	Campylobacter jejuni subsp. jejuni strain MTVDSCj07 chromosome, complete genome	cellular organisms; Bacteria; Proteobacteria; delta/epsilon subdivisions; Epsilonproteobacteria; Campylobacterales; Campylobacteraceae; Campylobacter; Campylobacter jejuni; Campylobacter jejuni subsp. jejuni	197	Campylobacter jejuni
GCA_017588235.1	8036	54349	0	54667	99.94	99.50	0.99	99.94	99.50	0.99	54348.99	1.0e-26	NZ_CP017031.1	32022	Campylobacter jejuni subsp. jejuni strain MTVDSCj07 chromosome, complete genome	cellular organisms; Bacteria; Proteobacteria; delta/epsilon subdivisions; Epsilonproteobacteria; Campylobacterales; Campylobacteraceae; Campylobacter; Campylobacter jejuni; Campylobacter jejuni subsp. jejuni	197	Campylobacter jejuni
GCA_004985585.1	3002	56789	0	56596	99.94	99.74	1.00	99.94	99.74	1.00	56788.99	1.0e-26	NZ_CP044169.1	197	Campylobacter jejuni strain AR-0414 chromosome, complete genome	cellular organisms; Bacteria; Proteobacteria; delta/epsilon subdivisions; Epsilonproteobacteria; Campylobacterales; Campylobacteraceae; Campylobacter; Campylobacter jejuni	197	Campylobacter jejuni
GCA_005021515.1	3002	56799	0	56596	99.94	99.64	1.00	99.94	99.64	1.00	56798.99	1.0e-26	NZ_CP044169.1	197	Campylobacter jejuni strain AR-0414 chromosome, complete genome	cellular organisms; Bacteria; Proteobacteria; delta/epsilon subdivisions; Epsilonproteobacteria; Campylobacterales; Campylobacteraceae; Campylobacter; Campylobacter jejuni	197	Campylobacter jejuni
GCA_005141965.1	3002	56393	0	56596	99.94	99.37	1.00	99.94	99.37	1.00	56392.99	1.0e-26	NZ_CP044169.1	197	Campylobacter jejuni strain AR-0414 chromosome, complete genome	cellular organisms; Bacteria; Proteobacteria; delta/epsilon subdivisions; Epsilonproteobacteria; Campylobacterales; Campylobacteraceae; Campylobacter; Campylobacter jejuni	197	Campylobacter jejuni
GCA_005151585.1	3002	56780	0	56596	99.94	99.71	1.00	99.94	99.71	1.00	56779.99	1.0e-26	NZ_CP044169.1	197	Campylobacter jejuni strain AR-0414 chromosome, complete genome	cellular organisms; Bacteria; Proteobacteria; delta/epsilon subdivisions; Epsilonproteobacteria; Campylobacterales; Campylobacteraceae; Campylobacter; Campylobacter jejuni	197	Campylobacter jejuni
GCA_005219845.1	5777	54872	0	54618	99.94	99.78	1.00	99.94	99.78	1.00	54871.99	1.0e-26	NZ_CP008787.1	32022	Campylobacter jejuni subsp. jejuni strain MTVDSCj20, complete genome	cellular organisms; Bacteria; Proteobacteria; delta/epsilon subdivisions; Epsilonproteobacteria; Campylobacterales; Campylobacteraceae; Campylobacter; Campylobacter jejuni; Campylobacter jejuni subsp. jejuni	197	Campylobacter jejuni
GCA_001234805.1	10133	47195	0	55887	84.88	84.61	0.84	84.88	84.61	0.84	47192.32	1.0e-26	NZ_CP017871.1	195	Campylobacter coli strain BP3183 chromosome, complete genome	cellular organisms; Bacteria; Proteobacteria; delta/epsilon subdivisions; Epsilonproteobacteria; Campylobacterales; Campylobacteraceae; Campylobacter; Campylobacter coli	195	Campylobacter coli
GCA_005310445.1	3002	56744	0	56596	99.94	99.81	1.00	99.94	99.81	1.00	56743.99	1.0e-26	NZ_CP044169.1	197	Campylobacter jejuni strain AR-0414 chromosome, complete genome	cellular organisms; Bacteria; Proteobacteria; delta/epsilon subdivisions; Epsilonproteobacteria; Campylobacterales; Campylobacteraceae; Campylobacter; Campylobacter jejuni	197	Campylobacter jejuni
GCA_005373785.1	8036	54732	0	54667	99.94	99.75	1.00	99.94	99.75	1.00	54731.99	1.0e-26	NZ_CP017031.1	32022	Campylobacter jejuni subsp. jejuni strain MTVDSCj07 chromosome, complete genome	cellular organisms; Bacteria; Proteobacteria; delta/epsilon subdivisions; Epsilonproteobacteria; Campylobacterales; Campylobacteraceae; Campylobacter; Campylobacter jejuni; Campylobacter jejuni subsp. jejuni	197	Campylobacter jejuni
GCA_008211925.1	8036	54643	0	54667	99.94	99.28	1.00	99.94	99.28	1.00	54642.99	1.0e-26	NZ_CP017031.1	32022	Campylobacter jejuni subsp. jejuni strain MTVDSCj07 chromosome, complete genome	cellular organisms; Bacteria; Proteobacteria; delta/epsilon subdivisions; Epsilonproteobacteria; Campylobacterales; Campylobacteraceae; Campylobacter; Campylobacter jejuni; Campylobacter jejuni subsp. jejuni	197	Campylobacter jejuni
GCA_008310835.1	17157	53924	0	53753	99.94	99.64	1.00	99.94	99.64	1.00	53923.99	1.0e-26	NZ_CP071585.1	32022	Campylobacter jejuni subsp. jejuni strain GB26 chromosome, complete genome	cellular organisms; Bacteria; Proteobacteria; delta/epsilon subdivisions; Epsilonproteobacteria; Campylobacterales; Campylobacteraceae; Campylobacter; Campylobacter jejuni; Campylobacter jejuni subsp. jejuni	197	Campylobacter jejuni
GCA_010345205.1	13724	54968	0	54982	99.94	97.55	1.00	99.94	97.55	1.00	54967.99	1.0e-26	NZ_CP010479.1	197	Campylobacter jejuni strain CJ677CC036, complete genome	cellular organisms; Bacteria; Proteobacteria; delta/epsilon subdivisions; Epsilonproteobacteria; Campylobacterales; Campylobacteraceae; Campylobacter; Campylobacter jejuni	197	Campylobacter jejuni
GCA_004954845.1	3002	57386	0	56596	99.94	99.80	1.01	99.94	99.80	1.01	57385.99	1.0e-26	NZ_CP044169.1	197	Campylobacter jejuni strain AR-0414 chromosome, complete genome	cellular organisms; Bacteria; Proteobacteria; delta/epsilon subdivisions; Epsilonproteobacteria; Campylobacterales; Campylobacteraceae; Campylobacter; Campylobacter jejuni	197	Campylobacter jejuni
GCA_005357365.1	3002	57234	0	56596	99.94	99.87	1.01	99.94	99.87	1.01	57233.99	1.0e-26	NZ_CP044169.1	197	Campylobacter jejuni strain AR-0414 chromosome, complete genome	cellular organisms; Bacteria; Proteobacteria; delta/epsilon subdivisions; Epsilonproteobacteria; Campylobacterales; Campylobacteraceae; Campylobacter; Campylobacter jejuni	197	Campylobacter jejuni
GCA_007465895.1	8036	55281	0	54667	99.94	99.34	1.01	99.94	99.34	1.01	55280.99	1.0e-26	NZ_CP017031.1	32022	Campylobacter jejuni subsp. jejuni strain MTVDSCj07 chromosome, complete genome	cellular organisms; Bacteria; Proteobacteria; delta/epsilon subdivisions; Epsilonproteobacteria; Campylobacterales; Campylobacteraceae; Campylobacter; Campylobacter jejuni; Campylobacter jejuni subsp. jejuni	197	Campylobacter jejuni
GCA_010222745.1	3002	57241	0	56596	99.94	99.60	1.01	99.94	99.60	1.01	57240.99	1.0e-26	NZ_CP044169.1	197	Campylobacter jejuni strain AR-0414 chromosome, complete genome	cellular organisms; Bacteria; Proteobacteria; delta/epsilon subdivisions; Epsilonproteobacteria; Campylobacterales; Campylobacteraceae; Campylobacter; Campylobacter jejuni	197	Campylobacter jejuni
GCA_010309405.1	3002	57294	0	56596	99.94	99.61	1.01	99.94	99.61	1.01	57293.99	1.0e-26	NZ_CP044169.1	197	Campylobacter jejuni strain AR-0414 chromosome, complete genome	cellular organisms; Bacteria; Proteobacteria; delta/epsilon subdivisions; Epsilonproteobacteria; Campylobacterales; Campylobacteraceae; Campylobacter; Campylobacter jejuni	197	Campylobacter jejuni
GCA_015616985.1	5777	55230	0	54618	99.94	99.40	1.01	99.94	99.40	1.01	55229.99	1.0e-26	NZ_CP008787.1	32022	Campylobacter jejuni subsp. jejuni strain MTVDSCj20, complete genome	cellular organisms; Bacteria; Proteobacteria; delta/epsilon subdivisions; Epsilonproteobacteria; Campylobacterales; Campylobacteraceae; Campylobacter; Campylobacter jejuni; Campylobacter jejuni subsp. jejuni	197	Campylobacter jejuni
GCA_016103985.1	8036	54986	0	54667	99.94	99.39	1.01	99.94	99.39	1.01	54985.99	1.0e-26	NZ_CP017031.1	32022	Campylobacter jejuni subsp. jejuni strain MTVDSCj07 chromosome, complete genome	cellular organisms; Bacteria; Proteobacteria; delta/epsilon subdivisions; Epsilonproteobacteria; Campylobacterales; Campylobacteraceae; Campylobacter; Campylobacter jejuni; Campylobacter jejuni subsp. jejuni	197	Campylobacter jejuni
GCA_001235265.1	14308	48811	0	56057	88.82	87.22	0.87	88.82	87.22	0.87	48809.04	1.0e-26	NZ_CP017878.1	195	Campylobacter coli strain BG2108 chromosome, complete genome	cellular organisms; Bacteria; Proteobacteria; delta/epsilon subdivisions; Epsilonproteobacteria; Campylobacterales; Campylobacteraceae; Campylobacter; Campylobacter coli	195	Campylobacter coli
GCA_001235285.1	11080	51797	0	66965	86.75	82.83	0.77	86.75	82.83	0.77	51794.28	1.0e-26	NZ_CP019977.1	195	Campylobacter coli strain aerotolerant OR12, complete genome	cellular organisms; Bacteria; Proteobacteria; delta/epsilon subdivisions; Epsilonproteobacteria; Campylobacterales; Campylobacteraceae; Campylobacter; Campylobacter coli	195	Campylobacter coli
GCA_001235345.1	1787	50107	0	55297	89.22	91.26	0.91	89.22	91.26	0.91	50105.11	1.0e-26	NZ_CP061537.1	195	Campylobacter coli strain PSU-32 chromosome, complete genome	cellular organisms; Bacteria; Proteobacteria; delta/epsilon subdivisions; Epsilonproteobacteria; Campylobacterales; Campylobacteraceae; Campylobacter; Campylobacter coli	195	Campylobacter coli
GCA_004251905.1	8036	55741	0	54667	99.94	99.79	1.02	99.94	99.79	1.02	55740.99	1.0e-26	NZ_CP017031.1	32022	Campylobacter jejuni subsp. jejuni strain MTVDSCj07 chromosome, complete genome	cellular organisms; Bacteria; Proteobacteria; delta/epsilon subdivisions; Epsilonproteobacteria; Campylobacterales; Campylobacteraceae; Campylobacter; Campylobacter jejuni; Campylobacter jejuni subsp. jejuni	197	Campylobacter jejuni
GCA_008211565.1	17157	54657	0	53753	99.94	99.45	1.02	99.94	99.45	1.02	54656.99	1.0e-26	NZ_CP071585.1	32022	Campylobacter jejuni subsp. jejuni strain GB26 chromosome, complete genome	cellular organisms; Bacteria; Proteobacteria; delta/epsilon subdivisions; Epsilonproteobacteria; Campylobacterales; Campylobacteraceae; Campylobacter; Campylobacter jejuni; Campylobacter jejuni subsp. jejuni	197	Campylobacter jejuni
GCA_010335485.1	5619	55115	0	54101	99.94	99.46	1.02	99.94	99.46	1.02	55114.99	1.0e-26	NZ_CP010499.1	197	Campylobacter jejuni strain CJ677CC542, complete genome	cellular organisms; Bacteria; Proteobacteria; delta/epsilon subdivisions; Epsilonproteobacteria; Campylobacterales; Campylobacteraceae; Campylobacter; Campylobacter jejuni	197	Campylobacter jejuni
GCA_001235605.1	14308	48955	0	56057	88.87	87.22	0.87	88.87	87.22	0.87	48953.04	1.0e-26	NZ_CP017878.1	195	Campylobacter coli strain BG2108 chromosome, complete genome	cellular organisms; Bacteria; Proteobacteria; delta/epsilon subdivisions; Epsilonproteobacteria; Campylobacterales; Campylobacteraceae; Campylobacter; Campylobacter coli	195	Campylobacter coli
GCA_010344445.1	17157	54820	0	53753	99.94	99.74	1.02	99.94	99.74	1.02	54819.99	1.0e-26	NZ_CP071585.1	32022	Campylobacter jejuni subsp. jejuni strain GB26 chromosome, complete genome	cellular organisms; Bacteria; Proteobacteria; delta/epsilon subdivisions; Epsilonproteobacteria; Campylobacterales; Campylobacteraceae; Campylobacter; Campylobacter jejuni; Campylobacter jejuni subsp. jejuni	197	Campylobacter jejuni
GCA_007904365.1	17157	55136	0	53753	99.94	99.14	1.03	99.94	99.14	1.03	55135.99	1.0e-26	NZ_CP071585.1	32022	Campylobacter jejuni subsp. jejuni strain GB26 chromosome, complete genome	cellular organisms; Bacteria; Proteobacteria; delta/epsilon subdivisions; Epsilonproteobacteria; Campylobacterales; Campylobacteraceae; Campylobacter; Campylobacter jejuni; Campylobacter jejuni subsp. jejuni	197	Campylobacter jejuni
GCA_008309995.1	17157	55547	0	53753	99.94	99.81	1.03	99.94	99.81	1.03	55546.99	1.0e-26	NZ_CP071585.1	32022	Campylobacter jejuni subsp. jejuni strain GB26 chromosome, complete genome	cellular organisms; Bacteria; Proteobacteria; delta/epsilon subdivisions; Epsilonproteobacteria; Campylobacterales; Campylobacteraceae; Campylobacter; Campylobacter jejuni; Campylobacter jejuni subsp. jejuni	197	Campylobacter jejuni
GCA_010332045.1	16485	56175	0	54730	99.94	99.71	1.03	99.94	99.71	1.03	56174.99	1.0e-26	NZ_CP012210.1	197	Campylobacter jejuni strain CJ515CC45, complete genome	cellular organisms; Bacteria; Proteobacteria; delta/epsilon subdivisions; Epsilonproteobacteria; Campylobacterales; Campylobacteraceae; Campylobacter; Campylobacter jejuni	197	Campylobacter jejuni
GCA_008232585.1	16485	57711	0	54730	99.94	97.22	1.05	99.94	97.22	1.05	57710.99	1.0e-26	NZ_CP012210.1	197	Campylobacter jejuni strain CJ515CC45, complete genome	cellular organisms; Bacteria; Proteobacteria; delta/epsilon subdivisions; Epsilonproteobacteria; Campylobacterales; Campylobacteraceae; Campylobacter; Campylobacter jejuni	197	Campylobacter jejuni
GCA_007905205.1	17157	58059	0	53753	99.94	99.66	1.08	99.94	99.66	1.08	58058.99	1.0e-26	NZ_CP071585.1	32022	Campylobacter jejuni subsp. jejuni strain GB26 chromosome, complete genome	cellular organisms; Bacteria; Proteobacteria; delta/epsilon subdivisions; Epsilonproteobacteria; Campylobacterales; Campylobacteraceae; Campylobacter; Campylobacter jejuni; Campylobacter jejuni subsp. jejuni	197	Campylobacter jejuni
GCA_001236025.1	11080	49771	0	66965	85.71	79.92	0.74	85.71	79.92	0.74	49768.35	1.0e-26	NZ_CP019977.1	195	Campylobacter coli strain aerotolerant OR12, complete genome	cellular organisms; Bacteria; Proteobacteria; delta/epsilon subdivisions; Epsilonproteobacteria; Campylobacterales; Campylobacteraceae; Campylobacter; Campylobacter coli	195	Campylobacter coli
GCA_007985205.1	4544	59525	0	55355	99.94	99.51	1.08	99.94	99.51	1.08	59524.99	1.0e-26	NZ_CP007192.1	197	Campylobacter jejuni strain NS4-5-1, complete genome	cellular organisms; Bacteria; Proteobacteria; delta/epsilon subdivisions; Epsilonproteobacteria; Campylobacterales; Campylobacteraceae; Campylobacter; Campylobacter jejuni	197	Campylobacter jejuni
GCA_005100805.1	20293	59348	0	54150	99.94	99.86	1.10	99.94	99.86	1.10	59347.99	1.0e-26	NC_017279.1	567106	Campylobacter jejuni subsp. jejuni IA3902, complete genome	cellular organisms; Bacteria; Proteobacteria; delta/epsilon subdivisions; Epsilonproteobacteria; Campylobacterales; Campylobacteraceae; Campylobacter; Campylobacter jejuni; Campylobacter jejuni subsp. jejuni; Campylobacter jejuni subsp. jejuni IA3902	197	Campylobacter jejuni
GCA_004813115.1	9280	54746	0	58580	99.93	93.96	0.93	99.93	93.96	0.93	54745.99	1.0e-26	NZ_CP020776.1	197	Campylobacter jejuni strain YH002 chromosome, complete genome	cellular organisms; Bacteria; Proteobacteria; delta/epsilon subdivisions; Epsilonproteobacteria; Campylobacterales; Campylobacteraceae; Campylobacter; Campylobacter jejuni	197	Campylobacter jejuni
GCA_010340115.1	2047	56605	0	58501	99.93	98.73	0.97	99.93	98.73	0.97	56604.99	1.0e-26	NZ_LN831025.1	197	Campylobacter jejuni genome assembly NCTC11351, chromosome : 1	cellular organisms; Bacteria; Proteobacteria; delta/epsilon subdivisions; Epsilonproteobacteria; Campylobacterales; Campylobacteraceae; Campylobacter; Campylobacter jejuni	197	Campylobacter jejuni
GCA_005018675.1	3002	55600	0	56596	99.93	99.11	0.98	99.93	99.11	0.98	55599.99	1.0e-26	NZ_CP044169.1	197	Campylobacter jejuni strain AR-0414 chromosome, complete genome	cellular organisms; Bacteria; Proteobacteria; delta/epsilon subdivisions; Epsilonproteobacteria; Campylobacterales; Campylobacteraceae; Campylobacter; Campylobacter jejuni	197	Campylobacter jejuni
GCA_005136975.1	5777	53502	0	54618	99.93	97.47	0.98	99.93	97.47	0.98	53501.99	1.0e-26	NZ_CP008787.1	32022	Campylobacter jejuni subsp. jejuni strain MTVDSCj20, complete genome	cellular organisms; Bacteria; Proteobacteria; delta/epsilon subdivisions; Epsilonproteobacteria; Campylobacterales; Campylobacteraceae; Campylobacter; Campylobacter jejuni; Campylobacter jejuni subsp. jejuni	197	Campylobacter jejuni
GCA_005367165.1	5777	53366	0	54618	99.93	97.42	0.98	99.93	97.42	0.98	53365.99	1.0e-26	NZ_CP008787.1	32022	Campylobacter jejuni subsp. jejuni strain MTVDSCj20, complete genome	cellular organisms; Bacteria; Proteobacteria; delta/epsilon subdivisions; Epsilonproteobacteria; Campylobacterales; Campylobacteraceae; Campylobacter; Campylobacter jejuni; Campylobacter jejuni subsp. jejuni	197	Campylobacter jejuni
GCA_010343325.1	8036	53773	0	54667	99.93	99.33	0.98	99.93	99.33	0.98	53772.99	1.0e-26	NZ_CP017031.1	32022	Campylobacter jejuni subsp. jejuni strain MTVDSCj07 chromosome, complete genome	cellular organisms; Bacteria; Proteobacteria; delta/epsilon subdivisions; Epsilonproteobacteria; Campylobacterales; Campylobacteraceae; Campylobacter; Campylobacter jejuni; Campylobacter jejuni subsp. jejuni	197	Campylobacter jejuni
GCA_003048165.1	21271	53002	0	53576	99.93	99.96	0.99	99.93	99.96	0.99	53001.99	1.0e-26	NZ_CP071582.1	197	Campylobacter jejuni strain GB28 chromosome, complete genome	cellular organisms; Bacteria; Proteobacteria; delta/epsilon subdivisions; Epsilonproteobacteria; Campylobacterales; Campylobacteraceae; Campylobacter; Campylobacter jejuni	197	Campylobacter jejuni
GCA_004942605.1	3002	56100	0	56596	99.93	99.70	0.99	99.93	99.70	0.99	56099.99	1.0e-26	NZ_CP044169.1	197	Campylobacter jejuni strain AR-0414 chromosome, complete genome	cellular organisms; Bacteria; Proteobacteria; delta/epsilon subdivisions; Epsilonproteobacteria; Campylobacterales; Campylobacteraceae; Campylobacter; Campylobacter jejuni	197	Campylobacter jejuni
GCA_005077025.1	5777	54307	0	54618	99.93	99.71	0.99	99.93	99.71	0.99	54306.99	1.0e-26	NZ_CP008787.1	32022	Campylobacter jejuni subsp. jejuni strain MTVDSCj20, complete genome	cellular organisms; Bacteria; Proteobacteria; delta/epsilon subdivisions; Epsilonproteobacteria; Campylobacterales; Campylobacteraceae; Campylobacter; Campylobacter jejuni; Campylobacter jejuni subsp. jejuni	197	Campylobacter jejuni
GCA_005080975.1	8036	54146	0	54667	99.93	99.70	0.99	99.93	99.70	0.99	54145.99	1.0e-26	NZ_CP017031.1	32022	Campylobacter jejuni subsp. jejuni strain MTVDSCj07 chromosome, complete genome	cellular organisms; Bacteria; Proteobacteria; delta/epsilon subdivisions; Epsilonproteobacteria; Campylobacterales; Campylobacteraceae; Campylobacter; Campylobacter jejuni; Campylobacter jejuni subsp. jejuni	197	Campylobacter jejuni
GCA_006346125.1	7230	53845	0	54322	99.93	99.94	0.99	99.93	99.94	0.99	53844.99	1.0e-26	NZ_CP006689.1	1385724	Campylobacter jejuni subsp. jejuni NCTC 11168-GSv, complete genome	cellular organisms; Bacteria; Proteobacteria; delta/epsilon subdivisions; Epsilonproteobacteria; Campylobacterales; Campylobacteraceae; Campylobacter; Campylobacter jejuni; Campylobacter jejuni subsp. jejuni; Campylobacter jejuni subsp. jejuni NCTC 11168 = ATCC 700819; Campylobacter jejuni subsp. jejuni NCTC 11168-GSv	197	Campylobacter jejuni
GCA_006346135.1	18984	53901	0	54322	99.93	99.94	0.99	99.93	99.94	0.99	53900.99	1.0e-26	NZ_CP006685.1	1385720	Campylobacter jejuni subsp. jejuni NCTC 11168-K12E5, complete genome	cellular organisms; Bacteria; Proteobacteria; delta/epsilon subdivisions; Epsilonproteobacteria; Campylobacterales; Campylobacteraceae; Campylobacter; Campylobacter jejuni; Campylobacter jejuni subsp. jejuni; Campylobacter jejuni subsp. jejuni NCTC 11168 = ATCC 700819; Campylobacter jejuni subsp. jejuni NCTC 11168-K12E5	197	Campylobacter jejuni
GCA_001236625.1	21431	49158	0	59944	88.58	83.95	0.82	88.58	83.95	0.82	49155.99	1.0e-26	NZ_CP076513.1	195	Campylobacter coli strain R19.1157 chromosome, complete genome	cellular organisms; Bacteria; Proteobacteria; delta/epsilon subdivisions; Epsilonproteobacteria; Campylobacterales; Campylobacteraceae; Campylobacter; Campylobacter coli	195	Campylobacter coli
GCA_006357635.1	5777	53943	0	54618	99.93	98.24	0.99	99.93	98.24	0.99	53942.99	1.0e-26	NZ_CP008787.1	32022	Campylobacter jejuni subsp. jejuni strain MTVDSCj20, complete genome	cellular organisms; Bacteria; Proteobacteria; delta/epsilon subdivisions; Epsilonproteobacteria; Campylobacterales; Campylobacteraceae; Campylobacter; Campylobacter jejuni; Campylobacter jejuni subsp. jejuni	197	Campylobacter jejuni
GCA_007464835.1	8036	54205	0	54667	99.93	98.74	0.99	99.93	98.74	0.99	54204.99	1.0e-26	NZ_CP017031.1	32022	Campylobacter jejuni subsp. jejuni strain MTVDSCj07 chromosome, complete genome	cellular organisms; Bacteria; Proteobacteria; delta/epsilon subdivisions; Epsilonproteobacteria; Campylobacterales; Campylobacteraceae; Campylobacter; Campylobacter jejuni; Campylobacter jejuni subsp. jejuni	197	Campylobacter jejuni
GCA_008283915.1	16485	54141	0	54730	99.93	99.16	0.99	99.93	99.16	0.99	54140.99	1.0e-26	NZ_CP012210.1	197	Campylobacter jejuni strain CJ515CC45, complete genome	cellular organisms; Bacteria; Proteobacteria; delta/epsilon subdivisions; Epsilonproteobacteria; Campylobacterales; Campylobacteraceae; Campylobacter; Campylobacter jejuni	197	Campylobacter jejuni
GCA_010322985.1	21671	52974	0	53778	99.93	99.62	0.99	99.93	99.62	0.99	52973.99	1.0e-26	NZ_CP007190.1	197	Campylobacter jejuni strain HF5-7-1, complete genome	cellular organisms; Bacteria; Proteobacteria; delta/epsilon subdivisions; Epsilonproteobacteria; Campylobacterales; Campylobacteraceae; Campylobacter; Campylobacter jejuni	197	Campylobacter jejuni
GCA_015823725.1	8036	54031	0	54667	99.93	99.44	0.99	99.93	99.44	0.99	54030.99	1.0e-26	NZ_CP017031.1	32022	Campylobacter jejuni subsp. jejuni strain MTVDSCj07 chromosome, complete genome	cellular organisms; Bacteria; Proteobacteria; delta/epsilon subdivisions; Epsilonproteobacteria; Campylobacterales; Campylobacteraceae; Campylobacter; Campylobacter jejuni; Campylobacter jejuni subsp. jejuni	197	Campylobacter jejuni
GCA_016607845.1	8036	54201	0	54667	99.93	99.60	0.99	99.93	99.60	0.99	54200.99	1.0e-26	NZ_CP017031.1	32022	Campylobacter jejuni subsp. jejuni strain MTVDSCj07 chromosome, complete genome	cellular organisms; Bacteria; Proteobacteria; delta/epsilon subdivisions; Epsilonproteobacteria; Campylobacterales; Campylobacteraceae; Campylobacter; Campylobacter jejuni; Campylobacter jejuni subsp. jejuni	197	Campylobacter jejuni
GCA_016807465.1	4491	53567	0	53857	99.93	99.94	0.99	99.93	99.94	0.99	53566.99	1.0e-26	NZ_CP059158.1	32022	Campylobacter jejuni subsp. jejuni strain OBT12386 chromosome, complete genome	cellular organisms; Bacteria; Proteobacteria; delta/epsilon subdivisions; Epsilonproteobacteria; Campylobacterales; Campylobacteraceae; Campylobacter; Campylobacter jejuni; Campylobacter jejuni subsp. jejuni	197	Campylobacter jejuni
GCA_004888425.1	5777	54507	0	54618	99.93	99.78	1.00	99.93	99.78	1.00	54506.99	1.0e-26	NZ_CP008787.1	32022	Campylobacter jejuni subsp. jejuni strain MTVDSCj20, complete genome	cellular organisms; Bacteria; Proteobacteria; delta/epsilon subdivisions; Epsilonproteobacteria; Campylobacterales; Campylobacteraceae; Campylobacter; Campylobacter jejuni; Campylobacter jejuni subsp. jejuni	197	Campylobacter jejuni
GCA_005274635.1	8036	54843	0	54667	99.93	99.80	1.00	99.93	99.80	1.00	54842.99	1.0e-26	NZ_CP017031.1	32022	Campylobacter jejuni subsp. jejuni strain MTVDSCj07 chromosome, complete genome	cellular organisms; Bacteria; Proteobacteria; delta/epsilon subdivisions; Epsilonproteobacteria; Campylobacterales; Campylobacteraceae; Campylobacter; Campylobacter jejuni; Campylobacter jejuni subsp. jejuni	197	Campylobacter jejuni
GCA_007465235.1	5777	54545	0	54618	99.93	99.58	1.00	99.93	99.58	1.00	54544.99	1.0e-26	NZ_CP008787.1	32022	Campylobacter jejuni subsp. jejuni strain MTVDSCj20, complete genome	cellular organisms; Bacteria; Proteobacteria; delta/epsilon subdivisions; Epsilonproteobacteria; Campylobacterales; Campylobacteraceae; Campylobacter; Campylobacter jejuni; Campylobacter jejuni subsp. jejuni	197	Campylobacter jejuni
GCA_007942845.1	16485	54573	0	54730	99.93	96.81	1.00	99.93	96.81	1.00	54572.99	1.0e-26	NZ_CP012210.1	197	Campylobacter jejuni strain CJ515CC45, complete genome	cellular organisms; Bacteria; Proteobacteria; delta/epsilon subdivisions; Epsilonproteobacteria; Campylobacterales; Campylobacteraceae; Campylobacter; Campylobacter jejuni	197	Campylobacter jejuni
GCA_001236965.1	6650	47831	1	60776	81.91	85.84	0.79	81.91	85.84	0.79	47827.66	1.0e-26	NZ_CP017875.1	195	Campylobacter coli strain ZV1224 chromosome, complete genome	cellular organisms; Bacteria; Proteobacteria; delta/epsilon subdivisions; Epsilonproteobacteria; Campylobacterales; Campylobacteraceae; Campylobacter; Campylobacter coli	195	Campylobacter coli
GCA_015710675.1	8036	54766	0	54667	99.93	99.83	1.00	99.93	99.83	1.00	54765.99	1.0e-26	NZ_CP017031.1	32022	Campylobacter jejuni subsp. jejuni strain MTVDSCj07 chromosome, complete genome	cellular organisms; Bacteria; Proteobacteria; delta/epsilon subdivisions; Epsilonproteobacteria; Campylobacterales; Campylobacteraceae; Campylobacter; Campylobacter jejuni; Campylobacter jejuni subsp. jejuni	197	Campylobacter jejuni
GCA_001237025.1	33	49424	0	55007	88.00	89.57	0.90	88.00	89.57	0.90	49421.87	1.0e-26	NZ_CP017868.1	195	Campylobacter coli strain MG1116, complete genome	cellular organisms; Bacteria; Proteobacteria; delta/epsilon subdivisions; Epsilonproteobacteria; Campylobacterales; Campylobacteraceae; Campylobacter; Campylobacter coli	195	Campylobacter coli
GCA_017244265.1	3002	56455	0	56596	99.93	99.08	1.00	99.93	99.08	1.00	56454.99	1.0e-26	NZ_CP044169.1	197	Campylobacter jejuni strain AR-0414 chromosome, complete genome	cellular organisms; Bacteria; Proteobacteria; delta/epsilon subdivisions; Epsilonproteobacteria; Campylobacterales; Campylobacteraceae; Campylobacter; Campylobacter jejuni	197	Campylobacter jejuni
GCA_007949165.1	17157	54408	0	53753	99.93	99.61	1.01	99.93	99.61	1.01	54407.99	1.0e-26	NZ_CP071585.1	32022	Campylobacter jejuni subsp. jejuni strain GB26 chromosome, complete genome	cellular organisms; Bacteria; Proteobacteria; delta/epsilon subdivisions; Epsilonproteobacteria; Campylobacterales; Campylobacteraceae; Campylobacter; Campylobacter jejuni; Campylobacter jejuni subsp. jejuni	197	Campylobacter jejuni
GCA_008281655.1	12070	55182	0	54372	99.93	99.68	1.01	99.93	99.68	1.01	55181.99	1.0e-26	NZ_CP010506.1	197	Campylobacter jejuni strain CJ677CC527, complete genome	cellular organisms; Bacteria; Proteobacteria; delta/epsilon subdivisions; Epsilonproteobacteria; Campylobacterales; Campylobacteraceae; Campylobacter; Campylobacter jejuni	197	Campylobacter jejuni
GCA_001237165.1	11080	51219	0	66965	86.46	82.12	0.76	86.46	82.12	0.76	51216.43	1.0e-26	NZ_CP019977.1	195	Campylobacter coli strain aerotolerant OR12, complete genome	cellular organisms; Bacteria; Proteobacteria; delta/epsilon subdivisions; Epsilonproteobacteria; Campylobacterales; Campylobacteraceae; Campylobacter; Campylobacter coli	195	Campylobacter coli
GCA_010212475.1	5619	54723	0	54101	99.93	99.83	1.01	99.93	99.83	1.01	54722.99	1.0e-26	NZ_CP010499.1	197	Campylobacter jejuni strain CJ677CC542, complete genome	cellular organisms; Bacteria; Proteobacteria; delta/epsilon subdivisions; Epsilonproteobacteria; Campylobacterales; Campylobacteraceae; Campylobacter; Campylobacter jejuni	197	Campylobacter jejuni
GCA_010321865.1	5885	58528	0	57681	99.93	99.52	1.01	99.93	99.52	1.01	58527.99	1.0e-26	NZ_CP034393.1	32022	Campylobacter jejuni subsp. jejuni strain CLB104 chromosome, complete genome	cellular organisms; Bacteria; Proteobacteria; delta/epsilon subdivisions; Epsilonproteobacteria; Campylobacterales; Campylobacteraceae; Campylobacter; Campylobacter jejuni; Campylobacter jejuni subsp. jejuni	197	Campylobacter jejuni
GCA_001237285.1	1787	49799	0	55297	88.84	91.01	0.90	88.84	91.01	0.90	49797.04	1.0e-26	NZ_CP061537.1	195	Campylobacter coli strain PSU-32 chromosome, complete genome	cellular organisms; Bacteria; Proteobacteria; delta/epsilon subdivisions; Epsilonproteobacteria; Campylobacterales; Campylobacteraceae; Campylobacter; Campylobacter coli	195	Campylobacter coli
GCA_001237325.1	9623	52041	0	54740	93.10	95.96	0.95	93.10	95.96	0.95	52039.89	1.0e-26	NZ_CP011015.1	195	Campylobacter coli strain FB1, complete genome	cellular organisms; Bacteria; Proteobacteria; delta/epsilon subdivisions; Epsilonproteobacteria; Campylobacterales; Campylobacteraceae; Campylobacter; Campylobacter coli	195	Campylobacter coli
GCA_010343665.1	16485	55141	0	54730	99.93	99.34	1.01	99.93	99.34	1.01	55140.99	1.0e-26	NZ_CP012210.1	197	Campylobacter jejuni strain CJ515CC45, complete genome	cellular organisms; Bacteria; Proteobacteria; delta/epsilon subdivisions; Epsilonproteobacteria; Campylobacterales; Campylobacteraceae; Campylobacter; Campylobacter jejuni	197	Campylobacter jejuni
GCA_007904305.1	17157	54734	0	53753	99.93	99.51	1.02	99.93	99.51	1.02	54733.99	1.0e-26	NZ_CP071585.1	32022	Campylobacter jejuni subsp. jejuni strain GB26 chromosome, complete genome	cellular organisms; Bacteria; Proteobacteria; delta/epsilon subdivisions; Epsilonproteobacteria; Campylobacterales; Campylobacteraceae; Campylobacter; Campylobacter jejuni; Campylobacter jejuni subsp. jejuni	197	Campylobacter jejuni
GCA_014541745.1	5777	57051	0	54618	99.93	99.90	1.04	99.93	99.90	1.04	57050.99	1.0e-26	NZ_CP008787.1	32022	Campylobacter jejuni subsp. jejuni strain MTVDSCj20, complete genome	cellular organisms; Bacteria; Proteobacteria; delta/epsilon subdivisions; Epsilonproteobacteria; Campylobacterales; Campylobacteraceae; Campylobacter; Campylobacter jejuni; Campylobacter jejuni subsp. jejuni	197	Campylobacter jejuni
GCA_007933645.1	16485	57794	0	54730	99.93	97.35	1.06	99.93	97.35	1.06	57793.99	1.0e-26	NZ_CP012210.1	197	Campylobacter jejuni strain CJ515CC45, complete genome	cellular organisms; Bacteria; Proteobacteria; delta/epsilon subdivisions; Epsilonproteobacteria; Campylobacterales; Campylobacteraceae; Campylobacter; Campylobacter jejuni	197	Campylobacter jejuni
GCA_007904245.1	4544	59684	0	55355	99.93	99.71	1.08	99.93	99.71	1.08	59683.99	1.0e-26	NZ_CP007192.1	197	Campylobacter jejuni strain NS4-5-1, complete genome	cellular organisms; Bacteria; Proteobacteria; delta/epsilon subdivisions; Epsilonproteobacteria; Campylobacterales; Campylobacteraceae; Campylobacter; Campylobacter jejuni	197	Campylobacter jejuni
GCA_007935625.1	4544	59614	0	55355	99.93	99.63	1.08	99.93	99.63	1.08	59613.99	1.0e-26	NZ_CP007192.1	197	Campylobacter jejuni strain NS4-5-1, complete genome	cellular organisms; Bacteria; Proteobacteria; delta/epsilon subdivisions; Epsilonproteobacteria; Campylobacterales; Campylobacteraceae; Campylobacter; Campylobacter jejuni	197	Campylobacter jejuni
GCA_008840465.1	17157	58232	0	53753	99.93	99.89	1.08	99.93	99.89	1.08	58231.99	1.0e-26	NZ_CP071585.1	32022	Campylobacter jejuni subsp. jejuni strain GB26 chromosome, complete genome	cellular organisms; Bacteria; Proteobacteria; delta/epsilon subdivisions; Epsilonproteobacteria; Campylobacterales; Campylobacteraceae; Campylobacter; Campylobacter jejuni; Campylobacter jejuni subsp. jejuni	197	Campylobacter jejuni
GCA_001407055.1	16485	52234	0	54730	99.92	95.57	0.95	99.92	95.57	0.95	52233.99	1.0e-26	NZ_CP012210.1	197	Campylobacter jejuni strain CJ515CC45, complete genome	cellular organisms; Bacteria; Proteobacteria; delta/epsilon subdivisions; Epsilonproteobacteria; Campylobacterales; Campylobacteraceae; Campylobacter; Campylobacter jejuni	197	Campylobacter jejuni
GCA_014153265.1	5777	51877	0	54618	99.92	96.09	0.95	99.92	96.09	0.95	51876.99	1.0e-26	NZ_CP008787.1	32022	Campylobacter jejuni subsp. jejuni strain MTVDSCj20, complete genome	cellular organisms; Bacteria; Proteobacteria; delta/epsilon subdivisions; Epsilonproteobacteria; Campylobacterales; Campylobacteraceae; Campylobacter; Campylobacter jejuni; Campylobacter jejuni subsp. jejuni	197	Campylobacter jejuni
GCA_005365205.1	3002	54563	0	56596	99.92	97.28	0.96	99.92	97.28	0.96	54562.99	1.0e-26	NZ_CP044169.1	197	Campylobacter jejuni strain AR-0414 chromosome, complete genome	cellular organisms; Bacteria; Proteobacteria; delta/epsilon subdivisions; Epsilonproteobacteria; Campylobacterales; Campylobacteraceae; Campylobacter; Campylobacter jejuni	197	Campylobacter jejuni
GCA_008181375.1	5777	52433	0	54618	99.92	95.93	0.96	99.92	95.93	0.96	52432.99	1.0e-26	NZ_CP008787.1	32022	Campylobacter jejuni subsp. jejuni strain MTVDSCj20, complete genome	cellular organisms; Bacteria; Proteobacteria; delta/epsilon subdivisions; Epsilonproteobacteria; Campylobacterales; Campylobacteraceae; Campylobacter; Campylobacter jejuni; Campylobacter jejuni subsp. jejuni	197	Campylobacter jejuni
GCA_010334985.1	16485	52714	0	54730	99.92	96.42	0.96	99.92	96.42	0.96	52713.99	1.0e-26	NZ_CP012210.1	197	Campylobacter jejuni strain CJ515CC45, complete genome	cellular organisms; Bacteria; Proteobacteria; delta/epsilon subdivisions; Epsilonproteobacteria; Campylobacterales; Campylobacteraceae; Campylobacter; Campylobacter jejuni	197	Campylobacter jejuni
GCA_001237925.1	3750	46905	0	57579	84.30	81.93	0.81	84.30	81.93	0.81	46902.17	1.0e-26	NZ_CP027634.1	195	Campylobacter coli strain meC0281 chromosome, complete genome	cellular organisms; Bacteria; Proteobacteria; delta/epsilon subdivisions; Epsilonproteobacteria; Campylobacterales; Campylobacteraceae; Campylobacter; Campylobacter coli	195	Campylobacter coli
GCA_004845005.1	5777	53192	0	54618	99.92	97.47	0.97	99.92	97.47	0.97	53191.99	1.0e-26	NZ_CP008787.1	32022	Campylobacter jejuni subsp. jejuni strain MTVDSCj20, complete genome	cellular organisms; Bacteria; Proteobacteria; delta/epsilon subdivisions; Epsilonproteobacteria; Campylobacterales; Campylobacteraceae; Campylobacter; Campylobacter jejuni; Campylobacter jejuni subsp. jejuni	197	Campylobacter jejuni
GCA_004981495.1	5777	53100	0	54618	99.92	97.40	0.97	99.92	97.40	0.97	53099.99	1.0e-26	NZ_CP008787.1	32022	Campylobacter jejuni subsp. jejuni strain MTVDSCj20, complete genome	cellular organisms; Bacteria; Proteobacteria; delta/epsilon subdivisions; Epsilonproteobacteria; Campylobacterales; Campylobacteraceae; Campylobacter; Campylobacter jejuni; Campylobacter jejuni subsp. jejuni	197	Campylobacter jejuni
GCA_010340885.1	13645	53545	0	55133	99.92	97.38	0.97	99.92	97.38	0.97	53544.99	1.0e-26	NZ_LR134500.1	197	Campylobacter jejuni strain NCTC13261 genome assembly, chromosome: 1	cellular organisms; Bacteria; Proteobacteria; delta/epsilon subdivisions; Epsilonproteobacteria; Campylobacterales; Campylobacteraceae; Campylobacter; Campylobacter jejuni	197	Campylobacter jejuni
GCA_012923805.1	5777	52843	0	54618	99.92	97.18	0.97	99.92	97.18	0.97	52842.99	1.0e-26	NZ_CP008787.1	32022	Campylobacter jejuni subsp. jejuni strain MTVDSCj20, complete genome	cellular organisms; Bacteria; Proteobacteria; delta/epsilon subdivisions; Epsilonproteobacteria; Campylobacterales; Campylobacteraceae; Campylobacter; Campylobacter jejuni; Campylobacter jejuni subsp. jejuni	197	Campylobacter jejuni
GCA_004827225.1	5777	53309	0	54618	99.92	98.75	0.98	99.92	98.75	0.98	53308.99	1.0e-26	NZ_CP008787.1	32022	Campylobacter jejuni subsp. jejuni strain MTVDSCj20, complete genome	cellular organisms; Bacteria; Proteobacteria; delta/epsilon subdivisions; Epsilonproteobacteria; Campylobacterales; Campylobacteraceae; Campylobacter; Campylobacter jejuni; Campylobacter jejuni subsp. jejuni	197	Campylobacter jejuni
GCA_004891975.1	5777	53730	0	54618	99.92	98.90	0.98	99.92	98.90	0.98	53729.99	1.0e-26	NZ_CP008787.1	32022	Campylobacter jejuni subsp. jejuni strain MTVDSCj20, complete genome	cellular organisms; Bacteria; Proteobacteria; delta/epsilon subdivisions; Epsilonproteobacteria; Campylobacterales; Campylobacteraceae; Campylobacter; Campylobacter jejuni; Campylobacter jejuni subsp. jejuni	197	Campylobacter jejuni
GCA_007982565.1	16485	53593	0	54730	99.92	95.42	0.98	99.92	95.42	0.98	53592.99	1.0e-26	NZ_CP012210.1	197	Campylobacter jejuni strain CJ515CC45, complete genome	cellular organisms; Bacteria; Proteobacteria; delta/epsilon subdivisions; Epsilonproteobacteria; Campylobacterales; Campylobacteraceae; Campylobacter; Campylobacter jejuni	197	Campylobacter jejuni
GCA_008130925.1	8036	53480	0	54667	99.92	98.70	0.98	99.92	98.70	0.98	53479.99	1.0e-26	NZ_CP017031.1	32022	Campylobacter jejuni subsp. jejuni strain MTVDSCj07 chromosome, complete genome	cellular organisms; Bacteria; Proteobacteria; delta/epsilon subdivisions; Epsilonproteobacteria; Campylobacterales; Campylobacteraceae; Campylobacter; Campylobacter jejuni; Campylobacter jejuni subsp. jejuni	197	Campylobacter jejuni
GCA_010336385.1	16485	53684	0	54730	99.92	98.20	0.98	99.92	98.20	0.98	53683.99	1.0e-26	NZ_CP012210.1	197	Campylobacter jejuni strain CJ515CC45, complete genome	cellular organisms; Bacteria; Proteobacteria; delta/epsilon subdivisions; Epsilonproteobacteria; Campylobacterales; Campylobacteraceae; Campylobacter; Campylobacter jejuni	197	Campylobacter jejuni
GCA_015157435.1	5777	53759	0	54618	99.92	98.91	0.98	99.92	98.91	0.98	53758.99	1.0e-26	NZ_CP008787.1	32022	Campylobacter jejuni subsp. jejuni strain MTVDSCj20, complete genome	cellular organisms; Bacteria; Proteobacteria; delta/epsilon subdivisions; Epsilonproteobacteria; Campylobacterales; Campylobacteraceae; Campylobacter; Campylobacter jejuni; Campylobacter jejuni subsp. jejuni	197	Campylobacter jejuni
GCA_015863725.1	3002	55660	0	56596	99.92	98.54	0.98	99.92	98.54	0.98	55659.99	1.0e-26	NZ_CP044169.1	197	Campylobacter jejuni strain AR-0414 chromosome, complete genome	cellular organisms; Bacteria; Proteobacteria; delta/epsilon subdivisions; Epsilonproteobacteria; Campylobacterales; Campylobacteraceae; Campylobacter; Campylobacter jejuni	197	Campylobacter jejuni
GCA_001227305.1	12070	54100	0	54372	99.92	99.86	0.99	99.92	99.86	0.99	54099.99	1.0e-26	NZ_CP010506.1	197	Campylobacter jejuni strain CJ677CC527, complete genome	cellular organisms; Bacteria; Proteobacteria; delta/epsilon subdivisions; Epsilonproteobacteria; Campylobacterales; Campylobacteraceae; Campylobacter; Campylobacter jejuni	197	Campylobacter jejuni
GCA_004829505.1	4544	54679	0	55355	99.92	99.53	0.99	99.92	99.53	0.99	54678.99	1.0e-26	NZ_CP007192.1	197	Campylobacter jejuni strain NS4-5-1, complete genome	cellular organisms; Bacteria; Proteobacteria; delta/epsilon subdivisions; Epsilonproteobacteria; Campylobacterales; Campylobacteraceae; Campylobacter; Campylobacter jejuni	197	Campylobacter jejuni
GCA_004895155.1	16485	54308	0	54730	99.92	97.42	0.99	99.92	97.42	0.99	54307.99	1.0e-26	NZ_CP012210.1	197	Campylobacter jejuni strain CJ515CC45, complete genome	cellular organisms; Bacteria; Proteobacteria; delta/epsilon subdivisions; Epsilonproteobacteria; Campylobacterales; Campylobacteraceae; Campylobacter; Campylobacter jejuni	197	Campylobacter jejuni
GCA_004995045.1	5777	53945	0	54618	99.92	99.66	0.99	99.92	99.66	0.99	53944.99	1.0e-26	NZ_CP008787.1	32022	Campylobacter jejuni subsp. jejuni strain MTVDSCj20, complete genome	cellular organisms; Bacteria; Proteobacteria; delta/epsilon subdivisions; Epsilonproteobacteria; Campylobacterales; Campylobacteraceae; Campylobacter; Campylobacter jejuni; Campylobacter jejuni subsp. jejuni	197	Campylobacter jejuni
GCA_005203955.1	3002	55951	0	56596	99.92	99.61	0.99	99.92	99.61	0.99	55950.99	1.0e-26	NZ_CP044169.1	197	Campylobacter jejuni strain AR-0414 chromosome, complete genome	cellular organisms; Bacteria; Proteobacteria; delta/epsilon subdivisions; Epsilonproteobacteria; Campylobacterales; Campylobacteraceae; Campylobacter; Campylobacter jejuni	197	Campylobacter jejuni
GCA_005341145.1	5777	54078	0	54618	99.92	99.53	0.99	99.92	99.53	0.99	54077.99	1.0e-26	NZ_CP008787.1	32022	Campylobacter jejuni subsp. jejuni strain MTVDSCj20, complete genome	cellular organisms; Bacteria; Proteobacteria; delta/epsilon subdivisions; Epsilonproteobacteria; Campylobacterales; Campylobacteraceae; Campylobacter; Campylobacter jejuni; Campylobacter jejuni subsp. jejuni	197	Campylobacter jejuni
GCA_006345965.1	7230	53882	0	54322	99.92	99.91	0.99	99.92	99.91	0.99	53881.99	1.0e-26	NZ_CP006689.1	1385724	Campylobacter jejuni subsp. jejuni NCTC 11168-GSv, complete genome	cellular organisms; Bacteria; Proteobacteria; delta/epsilon subdivisions; Epsilonproteobacteria; Campylobacterales; Campylobacteraceae; Campylobacter; Campylobacter jejuni; Campylobacter jejuni subsp. jejuni; Campylobacter jejuni subsp. jejuni NCTC 11168 = ATCC 700819; Campylobacter jejuni subsp. jejuni NCTC 11168-GSv	197	Campylobacter jejuni
GCA_001239065.1	16827	48542	0	60568	88.34	87.22	0.80	88.34	87.22	0.80	48540.01	1.0e-26	NZ_CP017873.1	195	Campylobacter coli strain WA333 chromosome, complete genome	cellular organisms; Bacteria; Proteobacteria; delta/epsilon subdivisions; Epsilonproteobacteria; Campylobacterales; Campylobacteraceae; Campylobacter; Campylobacter coli	195	Campylobacter coli
GCA_006345985.1	7230	53887	0	54322	99.92	99.93	0.99	99.92	99.93	0.99	53886.99	1.0e-26	NZ_CP006689.1	1385724	Campylobacter jejuni subsp. jejuni NCTC 11168-GSv, complete genome	cellular organisms; Bacteria; Proteobacteria; delta/epsilon subdivisions; Epsilonproteobacteria; Campylobacterales; Campylobacteraceae; Campylobacter; Campylobacter jejuni; Campylobacter jejuni subsp. jejuni; Campylobacter jejuni subsp. jejuni NCTC 11168 = ATCC 700819; Campylobacter jejuni subsp. jejuni NCTC 11168-GSv	197	Campylobacter jejuni
GCA_001239125.1	1787	49847	0	55297	91.60	90.88	0.90	91.60	90.88	0.90	49845.59	1.0e-26	NZ_CP061537.1	195	Campylobacter coli strain PSU-32 chromosome, complete genome	cellular organisms; Bacteria; Proteobacteria; delta/epsilon subdivisions; Epsilonproteobacteria; Campylobacterales; Campylobacteraceae; Campylobacter; Campylobacter coli	195	Campylobacter coli
GCA_007930655.1	4544	54826	0	55355	99.92	99.53	0.99	99.92	99.53	0.99	54825.99	1.0e-26	NZ_CP007192.1	197	Campylobacter jejuni strain NS4-5-1, complete genome	cellular organisms; Bacteria; Proteobacteria; delta/epsilon subdivisions; Epsilonproteobacteria; Campylobacterales; Campylobacteraceae; Campylobacter; Campylobacter jejuni	197	Campylobacter jejuni
GCA_008232845.1	17157	52988	0	53753	99.92	99.43	0.99	99.92	99.43	0.99	52987.99	1.0e-26	NZ_CP071585.1	32022	Campylobacter jejuni subsp. jejuni strain GB26 chromosome, complete genome	cellular organisms; Bacteria; Proteobacteria; delta/epsilon subdivisions; Epsilonproteobacteria; Campylobacterales; Campylobacteraceae; Campylobacter; Campylobacter jejuni; Campylobacter jejuni subsp. jejuni	197	Campylobacter jejuni
GCA_001239285.1	11080	49474	0	66965	86.26	79.60	0.74	86.26	79.60	0.74	49471.38	1.0e-26	NZ_CP019977.1	195	Campylobacter coli strain aerotolerant OR12, complete genome	cellular organisms; Bacteria; Proteobacteria; delta/epsilon subdivisions; Epsilonproteobacteria; Campylobacterales; Campylobacteraceae; Campylobacter; Campylobacter coli	195	Campylobacter coli
GCA_010221055.1	3002	55979	0	56596	99.92	99.68	0.99	99.92	99.68	0.99	55978.99	1.0e-26	NZ_CP044169.1	197	Campylobacter jejuni strain AR-0414 chromosome, complete genome	cellular organisms; Bacteria; Proteobacteria; delta/epsilon subdivisions; Epsilonproteobacteria; Campylobacterales; Campylobacteraceae; Campylobacter; Campylobacter jejuni	197	Campylobacter jejuni
GCA_010331005.1	5777	53925	0	54618	99.92	97.40	0.99	99.92	97.40	0.99	53924.99	1.0e-26	NZ_CP008787.1	32022	Campylobacter jejuni subsp. jejuni strain MTVDSCj20, complete genome	cellular organisms; Bacteria; Proteobacteria; delta/epsilon subdivisions; Epsilonproteobacteria; Campylobacterales; Campylobacteraceae; Campylobacter; Campylobacter jejuni; Campylobacter jejuni subsp. jejuni	197	Campylobacter jejuni
GCA_010336525.1	16485	54240	0	54730	99.92	97.07	0.99	99.92	97.07	0.99	54239.99	1.0e-26	NZ_CP012210.1	197	Campylobacter jejuni strain CJ515CC45, complete genome	cellular organisms; Bacteria; Proteobacteria; delta/epsilon subdivisions; Epsilonproteobacteria; Campylobacterales; Campylobacteraceae; Campylobacter; Campylobacter jejuni	197	Campylobacter jejuni
GCA_010995095.1	4544	54751	0	55355	99.92	99.82	0.99	99.92	99.82	0.99	54750.99	1.0e-26	NZ_CP007192.1	197	Campylobacter jejuni strain NS4-5-1, complete genome	cellular organisms; Bacteria; Proteobacteria; delta/epsilon subdivisions; Epsilonproteobacteria; Campylobacterales; Campylobacteraceae; Campylobacter; Campylobacter jejuni	197	Campylobacter jejuni
GCA_004888205.1	5777	54512	0	54618	99.92	99.56	1.00	99.92	99.56	1.00	54511.99	1.0e-26	NZ_CP008787.1	32022	Campylobacter jejuni subsp. jejuni strain MTVDSCj20, complete genome	cellular organisms; Bacteria; Proteobacteria; delta/epsilon subdivisions; Epsilonproteobacteria; Campylobacterales; Campylobacteraceae; Campylobacter; Campylobacter jejuni; Campylobacter jejuni subsp. jejuni	197	Campylobacter jejuni
GCA_004972505.1	16485	54910	0	54730	99.92	99.81	1.00	99.92	99.81	1.00	54909.99	1.0e-26	NZ_CP012210.1	197	Campylobacter jejuni strain CJ515CC45, complete genome	cellular organisms; Bacteria; Proteobacteria; delta/epsilon subdivisions; Epsilonproteobacteria; Campylobacterales; Campylobacteraceae; Campylobacter; Campylobacter jejuni	197	Campylobacter jejuni
GCA_005029475.1	5777	54612	0	54618	99.92	99.81	1.00	99.92	99.81	1.00	54611.99	1.0e-26	NZ_CP008787.1	32022	Campylobacter jejuni subsp. jejuni strain MTVDSCj20, complete genome	cellular organisms; Bacteria; Proteobacteria; delta/epsilon subdivisions; Epsilonproteobacteria; Campylobacterales; Campylobacteraceae; Campylobacter; Campylobacter jejuni; Campylobacter jejuni subsp. jejuni	197	Campylobacter jejuni
GCA_001239665.1	21431	49618	0	59944	88.10	84.58	0.83	88.10	84.58	0.83	49615.96	1.0e-26	NZ_CP076513.1	195	Campylobacter coli strain R19.1157 chromosome, complete genome	cellular organisms; Bacteria; Proteobacteria; delta/epsilon subdivisions; Epsilonproteobacteria; Campylobacterales; Campylobacteraceae; Campylobacter; Campylobacter coli	195	Campylobacter coli
GCA_005332245.1	5777	54400	0	54618	99.92	99.84	1.00	99.92	99.84	1.00	54399.99	1.0e-26	NZ_CP008787.1	32022	Campylobacter jejuni subsp. jejuni strain MTVDSCj20, complete genome	cellular organisms; Bacteria; Proteobacteria; delta/epsilon subdivisions; Epsilonproteobacteria; Campylobacterales; Campylobacteraceae; Campylobacter; Campylobacter jejuni; Campylobacter jejuni subsp. jejuni	197	Campylobacter jejuni
GCA_001291485.1	11080	50967	0	66965	86.47	81.68	0.76	86.47	81.68	0.76	50964.45	1.0e-26	NZ_CP019977.1	195	Campylobacter coli strain aerotolerant OR12, complete genome	cellular organisms; Bacteria; Proteobacteria; delta/epsilon subdivisions; Epsilonproteobacteria; Campylobacterales; Campylobacteraceae; Campylobacter; Campylobacter coli	195	Campylobacter coli
GCA_007905105.1	4544	55489	0	55355	99.92	98.48	1.00	99.92	98.48	1.00	55488.99	1.0e-26	NZ_CP007192.1	197	Campylobacter jejuni strain NS4-5-1, complete genome	cellular organisms; Bacteria; Proteobacteria; delta/epsilon subdivisions; Epsilonproteobacteria; Campylobacterales; Campylobacteraceae; Campylobacter; Campylobacter jejuni	197	Campylobacter jejuni
GCA_001291525.1	9623	53817	0	54740	89.46	98.97	0.98	89.46	98.97	0.98	53815.23	1.0e-26	NZ_CP011015.1	195	Campylobacter coli strain FB1, complete genome	cellular organisms; Bacteria; Proteobacteria; delta/epsilon subdivisions; Epsilonproteobacteria; Campylobacterales; Campylobacteraceae; Campylobacter; Campylobacter coli	195	Campylobacter coli
GCA_001291545.1	11080	52254	0	66965	86.22	83.73	0.78	86.22	83.73	0.78	52251.31	1.0e-26	NZ_CP019977.1	195	Campylobacter coli strain aerotolerant OR12, complete genome	cellular organisms; Bacteria; Proteobacteria; delta/epsilon subdivisions; Epsilonproteobacteria; Campylobacterales; Campylobacteraceae; Campylobacter; Campylobacter coli	195	Campylobacter coli
GCA_001291565.1	11080	51236	0	66965	86.43	81.97	0.77	86.43	81.97	0.77	51233.42	1.0e-26	NZ_CP019977.1	195	Campylobacter coli strain aerotolerant OR12, complete genome	cellular organisms; Bacteria; Proteobacteria; delta/epsilon subdivisions; Epsilonproteobacteria; Campylobacterales; Campylobacteraceae; Campylobacter; Campylobacter coli	195	Campylobacter coli
GCA_008135385.1	16485	54874	0	54730	99.92	97.35	1.00	99.92	97.35	1.00	54873.99	1.0e-26	NZ_CP012210.1	197	Campylobacter jejuni strain CJ515CC45, complete genome	cellular organisms; Bacteria; Proteobacteria; delta/epsilon subdivisions; Epsilonproteobacteria; Campylobacterales; Campylobacteraceae; Campylobacter; Campylobacter jejuni	197	Campylobacter jejuni
GCA_001291605.1	9623	54130	0	54740	90.54	99.33	0.99	90.54	99.33	0.99	54128.35	1.0e-26	NZ_CP011015.1	195	Campylobacter coli strain FB1, complete genome	cellular organisms; Bacteria; Proteobacteria; delta/epsilon subdivisions; Epsilonproteobacteria; Campylobacterales; Campylobacteraceae; Campylobacter; Campylobacter coli	195	Campylobacter coli
GCA_001291625.1	11080	51188	0	66965	86.49	82.01	0.76	86.49	82.01	0.76	51185.44	1.0e-26	NZ_CP019977.1	195	Campylobacter coli strain aerotolerant OR12, complete genome	cellular organisms; Bacteria; Proteobacteria; delta/epsilon subdivisions; Epsilonproteobacteria; Campylobacterales; Campylobacteraceae; Campylobacter; Campylobacter coli	195	Campylobacter coli
GCA_001291645.1	11080	51122	0	66965	86.50	81.82	0.76	86.50	81.82	0.76	51119.45	1.0e-26	NZ_CP019977.1	195	Campylobacter coli strain aerotolerant OR12, complete genome	cellular organisms; Bacteria; Proteobacteria; delta/epsilon subdivisions; Epsilonproteobacteria; Campylobacterales; Campylobacteraceae; Campylobacter; Campylobacter coli	195	Campylobacter coli
GCA_001291665.1	11080	51320	0	66965	87.24	82.02	0.77	87.24	82.02	0.77	51317.57	1.0e-26	NZ_CP019977.1	195	Campylobacter coli strain aerotolerant OR12, complete genome	cellular organisms; Bacteria; Proteobacteria; delta/epsilon subdivisions; Epsilonproteobacteria; Campylobacterales; Campylobacteraceae; Campylobacter; Campylobacter coli	195	Campylobacter coli
GCA_001291685.1	11080	51337	0	66965	86.53	82.05	0.77	86.53	82.05	0.77	51334.44	1.0e-26	NZ_CP019977.1	195	Campylobacter coli strain aerotolerant OR12, complete genome	cellular organisms; Bacteria; Proteobacteria; delta/epsilon subdivisions; Epsilonproteobacteria; Campylobacterales; Campylobacteraceae; Campylobacter; Campylobacter coli	195	Campylobacter coli
GCA_001291705.1	11080	50987	0	66965	87.85	81.93	0.76	87.85	81.93	0.76	50984.63	1.0e-26	NZ_CP019977.1	195	Campylobacter coli strain aerotolerant OR12, complete genome	cellular organisms; Bacteria; Proteobacteria; delta/epsilon subdivisions; Epsilonproteobacteria; Campylobacterales; Campylobacteraceae; Campylobacter; Campylobacter coli	195	Campylobacter coli
GCA_001291725.1	11080	51206	0	66965	86.49	81.67	0.76	86.49	81.67	0.76	51203.44	1.0e-26	NZ_CP019977.1	195	Campylobacter coli strain aerotolerant OR12, complete genome	cellular organisms; Bacteria; Proteobacteria; delta/epsilon subdivisions; Epsilonproteobacteria; Campylobacterales; Campylobacteraceae; Campylobacter; Campylobacter coli	195	Campylobacter coli
GCA_001291745.1	11080	51003	0	66965	86.51	81.70	0.76	86.51	81.70	0.76	51000.46	1.0e-26	NZ_CP019977.1	195	Campylobacter coli strain aerotolerant OR12, complete genome	cellular organisms; Bacteria; Proteobacteria; delta/epsilon subdivisions; Epsilonproteobacteria; Campylobacterales; Campylobacteraceae; Campylobacter; Campylobacter coli	195	Campylobacter coli
GCA_001291765.1	11080	50997	0	66965	86.45	81.69	0.76	86.45	81.69	0.76	50994.44	1.0e-26	NZ_CP019977.1	195	Campylobacter coli strain aerotolerant OR12, complete genome	cellular organisms; Bacteria; Proteobacteria; delta/epsilon subdivisions; Epsilonproteobacteria; Campylobacterales; Campylobacteraceae; Campylobacter; Campylobacter coli	195	Campylobacter coli
GCA_001291785.1	11080	51239	0	66965	86.42	81.98	0.77	86.42	81.98	0.77	51236.42	1.0e-26	NZ_CP019977.1	195	Campylobacter coli strain aerotolerant OR12, complete genome	cellular organisms; Bacteria; Proteobacteria; delta/epsilon subdivisions; Epsilonproteobacteria; Campylobacterales; Campylobacteraceae; Campylobacter; Campylobacter coli	195	Campylobacter coli
GCA_008289395.1	2314	55371	0	55221	99.92	99.80	1.00	99.92	99.80	1.00	55370.99	1.0e-26	NZ_CP010492.1	197	Campylobacter jejuni strain CJ677CC531, complete genome	cellular organisms; Bacteria; Proteobacteria; delta/epsilon subdivisions; Epsilonproteobacteria; Campylobacterales; Campylobacteraceae; Campylobacter; Campylobacter jejuni	197	Campylobacter jejuni
GCA_010213895.1	5777	54539	0	54618	99.92	99.86	1.00	99.92	99.86	1.00	54538.99	1.0e-26	NZ_CP008787.1	32022	Campylobacter jejuni subsp. jejuni strain MTVDSCj20, complete genome	cellular organisms; Bacteria; Proteobacteria; delta/epsilon subdivisions; Epsilonproteobacteria; Campylobacterales; Campylobacteraceae; Campylobacter; Campylobacter jejuni; Campylobacter jejuni subsp. jejuni	197	Campylobacter jejuni
GCA_001291845.1	11080	51093	0	66965	86.51	81.79	0.76	86.51	81.79	0.76	51090.45	1.0e-26	NZ_CP019977.1	195	Campylobacter coli strain aerotolerant OR12, complete genome	cellular organisms; Bacteria; Proteobacteria; delta/epsilon subdivisions; Epsilonproteobacteria; Campylobacterales; Campylobacteraceae; Campylobacter; Campylobacter coli	195	Campylobacter coli
GCA_001291865.1	11080	50530	0	66965	86.55	81.24	0.75	86.55	81.24	0.75	50527.47	1.0e-26	NZ_CP019977.1	195	Campylobacter coli strain aerotolerant OR12, complete genome	cellular organisms; Bacteria; Proteobacteria; delta/epsilon subdivisions; Epsilonproteobacteria; Campylobacterales; Campylobacteraceae; Campylobacter; Campylobacter coli	195	Campylobacter coli
GCA_001291885.1	11080	51184	0	66965	86.51	81.84	0.76	86.51	81.84	0.76	51181.44	1.0e-26	NZ_CP019977.1	195	Campylobacter coli strain aerotolerant OR12, complete genome	cellular organisms; Bacteria; Proteobacteria; delta/epsilon subdivisions; Epsilonproteobacteria; Campylobacterales; Campylobacteraceae; Campylobacter; Campylobacter coli	195	Campylobacter coli
GCA_001291905.1	11080	51244	0	66965	86.43	81.92	0.77	86.43	81.92	0.77	51241.42	1.0e-26	NZ_CP019977.1	195	Campylobacter coli strain aerotolerant OR12, complete genome	cellular organisms; Bacteria; Proteobacteria; delta/epsilon subdivisions; Epsilonproteobacteria; Campylobacterales; Campylobacteraceae; Campylobacter; Campylobacter coli	195	Campylobacter coli
GCA_010313955.1	8036	54751	0	54667	99.92	99.84	1.00	99.92	99.84	1.00	54750.99	1.0e-26	NZ_CP017031.1	32022	Campylobacter jejuni subsp. jejuni strain MTVDSCj07 chromosome, complete genome	cellular organisms; Bacteria; Proteobacteria; delta/epsilon subdivisions; Epsilonproteobacteria; Campylobacterales; Campylobacteraceae; Campylobacter; Campylobacter jejuni; Campylobacter jejuni subsp. jejuni	197	Campylobacter jejuni
GCA_001291945.1	11080	51341	0	66965	86.42	82.20	0.77	86.42	82.20	0.77	51338.42	1.0e-26	NZ_CP019977.1	195	Campylobacter coli strain aerotolerant OR12, complete genome	cellular organisms; Bacteria; Proteobacteria; delta/epsilon subdivisions; Epsilonproteobacteria; Campylobacterales; Campylobacteraceae; Campylobacter; Campylobacter coli	195	Campylobacter coli
GCA_010324085.1	4544	55188	0	55355	99.92	99.11	1.00	99.92	99.11	1.00	55187.99	1.0e-26	NZ_CP007192.1	197	Campylobacter jejuni strain NS4-5-1, complete genome	cellular organisms; Bacteria; Proteobacteria; delta/epsilon subdivisions; Epsilonproteobacteria; Campylobacterales; Campylobacteraceae; Campylobacter; Campylobacter jejuni	197	Campylobacter jejuni
GCA_001291985.1	11080	51493	0	66965	87.25	82.83	0.77	87.25	82.83	0.77	51490.33	1.0e-26	NZ_CP019977.1	195	Campylobacter coli strain aerotolerant OR12, complete genome	cellular organisms; Bacteria; Proteobacteria; delta/epsilon subdivisions; Epsilonproteobacteria; Campylobacterales; Campylobacteraceae; Campylobacter; Campylobacter coli	195	Campylobacter coli
GCA_001292005.1	4823	49924	0	56538	87.69	89.12	0.88	87.69	89.12	0.88	49921.89	1.0e-26	NZ_CP040239.1	195	Campylobacter coli strain S9 chromosome, complete genome	cellular organisms; Bacteria; Proteobacteria; delta/epsilon subdivisions; Epsilonproteobacteria; Campylobacterales; Campylobacteraceae; Campylobacter; Campylobacter coli	195	Campylobacter coli
GCA_015140815.1	16485	54760	0	54730	99.92	97.15	1.00	99.92	97.15	1.00	54759.99	1.0e-26	NZ_CP012210.1	197	Campylobacter jejuni strain CJ515CC45, complete genome	cellular organisms; Bacteria; Proteobacteria; delta/epsilon subdivisions; Epsilonproteobacteria; Campylobacterales; Campylobacteraceae; Campylobacter; Campylobacter jejuni	197	Campylobacter jejuni
GCA_001292065.1	9623	52435	0	54740	88.16	96.46	0.96	88.16	96.46	0.96	52432.92	1.0e-26	NZ_CP011015.1	195	Campylobacter coli strain FB1, complete genome	cellular organisms; Bacteria; Proteobacteria; delta/epsilon subdivisions; Epsilonproteobacteria; Campylobacterales; Campylobacteraceae; Campylobacter; Campylobacter coli	195	Campylobacter coli
GCA_001292085.1	11080	50400	0	66965	86.07	81.15	0.75	86.07	81.15	0.75	50397.22	1.0e-26	NZ_CP019977.1	195	Campylobacter coli strain aerotolerant OR12, complete genome	cellular organisms; Bacteria; Proteobacteria; delta/epsilon subdivisions; Epsilonproteobacteria; Campylobacterales; Campylobacteraceae; Campylobacter; Campylobacter coli	195	Campylobacter coli
GCA_001292105.1	11080	51039	0	66965	86.46	81.75	0.76	86.46	81.75	0.76	51036.44	1.0e-26	NZ_CP019977.1	195	Campylobacter coli strain aerotolerant OR12, complete genome	cellular organisms; Bacteria; Proteobacteria; delta/epsilon subdivisions; Epsilonproteobacteria; Campylobacterales; Campylobacteraceae; Campylobacter; Campylobacter coli	195	Campylobacter coli
GCA_001292125.1	11080	51089	0	66965	86.41	81.79	0.76	86.41	81.79	0.76	51086.43	1.0e-26	NZ_CP019977.1	195	Campylobacter coli strain aerotolerant OR12, complete genome	cellular organisms; Bacteria; Proteobacteria; delta/epsilon subdivisions; Epsilonproteobacteria; Campylobacterales; Campylobacteraceae; Campylobacter; Campylobacter coli	195	Campylobacter coli
GCA_004966565.1	12070	54843	0	54372	99.92	99.74	1.01	99.92	99.74	1.01	54842.99	1.0e-26	NZ_CP010506.1	197	Campylobacter jejuni strain CJ677CC527, complete genome	cellular organisms; Bacteria; Proteobacteria; delta/epsilon subdivisions; Epsilonproteobacteria; Campylobacterales; Campylobacteraceae; Campylobacter; Campylobacter jejuni	197	Campylobacter jejuni
GCA_001292165.1	11080	51160	0	66965	86.53	82.07	0.76	86.53	82.07	0.76	51157.45	1.0e-26	NZ_CP019977.1	195	Campylobacter coli strain aerotolerant OR12, complete genome	cellular organisms; Bacteria; Proteobacteria; delta/epsilon subdivisions; Epsilonproteobacteria; Campylobacterales; Campylobacteraceae; Campylobacter; Campylobacter coli	195	Campylobacter coli
GCA_005087165.1	8036	55371	0	54667	99.92	99.74	1.01	99.92	99.74	1.01	55370.99	1.0e-26	NZ_CP017031.1	32022	Campylobacter jejuni subsp. jejuni strain MTVDSCj07 chromosome, complete genome	cellular organisms; Bacteria; Proteobacteria; delta/epsilon subdivisions; Epsilonproteobacteria; Campylobacterales; Campylobacteraceae; Campylobacter; Campylobacter jejuni; Campylobacter jejuni subsp. jejuni	197	Campylobacter jejuni
GCA_005274315.1	16485	55266	0	54730	99.92	99.77	1.01	99.92	99.77	1.01	55265.99	1.0e-26	NZ_CP012210.1	197	Campylobacter jejuni strain CJ515CC45, complete genome	cellular organisms; Bacteria; Proteobacteria; delta/epsilon subdivisions; Epsilonproteobacteria; Campylobacterales; Campylobacteraceae; Campylobacter; Campylobacter jejuni	197	Campylobacter jejuni
GCA_001292225.1	11080	52332	0	66965	86.51	83.60	0.78	86.51	83.60	0.78	52329.38	1.0e-26	NZ_CP019977.1	195	Campylobacter coli strain aerotolerant OR12, complete genome	cellular organisms; Bacteria; Proteobacteria; delta/epsilon subdivisions; Epsilonproteobacteria; Campylobacterales; Campylobacteraceae; Campylobacter; Campylobacter coli	195	Campylobacter coli
GCA_008126225.1	4544	55958	0	55355	99.92	99.61	1.01	99.92	99.61	1.01	55957.99	1.0e-26	NZ_CP007192.1	197	Campylobacter jejuni strain NS4-5-1, complete genome	cellular organisms; Bacteria; Proteobacteria; delta/epsilon subdivisions; Epsilonproteobacteria; Campylobacterales; Campylobacteraceae; Campylobacter; Campylobacter jejuni	197	Campylobacter jejuni
GCA_008305895.1	16485	55315	0	54730	99.92	99.71	1.01	99.92	99.71	1.01	55314.99	1.0e-26	NZ_CP012210.1	197	Campylobacter jejuni strain CJ515CC45, complete genome	cellular organisms; Bacteria; Proteobacteria; delta/epsilon subdivisions; Epsilonproteobacteria; Campylobacterales; Campylobacteraceae; Campylobacter; Campylobacter jejuni	197	Campylobacter jejuni
GCA_008160865.1	23254	55178	0	54336	99.92	99.69	1.02	99.92	99.69	1.02	55177.99	1.0e-26	NZ_CP010490.1	197	Campylobacter jejuni strain CJ677CC532, complete genome	cellular organisms; Bacteria; Proteobacteria; delta/epsilon subdivisions; Epsilonproteobacteria; Campylobacterales; Campylobacteraceae; Campylobacter; Campylobacter jejuni	197	Campylobacter jejuni
GCA_001292305.1	11080	51541	0	66965	86.54	82.51	0.77	86.54	82.51	0.77	51538.21	1.0e-26	NZ_CP019977.1	195	Campylobacter coli strain aerotolerant OR12, complete genome	cellular organisms; Bacteria; Proteobacteria; delta/epsilon subdivisions; Epsilonproteobacteria; Campylobacterales; Campylobacteraceae; Campylobacter; Campylobacter coli	195	Campylobacter coli
GCA_001292325.1	11080	50985	0	66965	86.44	81.82	0.76	86.44	81.82	0.76	50982.44	1.0e-26	NZ_CP019977.1	195	Campylobacter coli strain aerotolerant OR12, complete genome	cellular organisms; Bacteria; Proteobacteria; delta/epsilon subdivisions; Epsilonproteobacteria; Campylobacterales; Campylobacteraceae; Campylobacter; Campylobacter coli	195	Campylobacter coli
GCA_001292345.1	11080	50887	0	66965	86.51	81.83	0.76	86.51	81.83	0.76	50884.46	1.0e-26	NZ_CP019977.1	195	Campylobacter coli strain aerotolerant OR12, complete genome	cellular organisms; Bacteria; Proteobacteria; delta/epsilon subdivisions; Epsilonproteobacteria; Campylobacterales; Campylobacteraceae; Campylobacter; Campylobacter coli	195	Campylobacter coli
GCA_001292365.1	11080	51011	0	66965	86.45	81.74	0.76	86.45	81.74	0.76	51008.44	1.0e-26	NZ_CP019977.1	195	Campylobacter coli strain aerotolerant OR12, complete genome	cellular organisms; Bacteria; Proteobacteria; delta/epsilon subdivisions; Epsilonproteobacteria; Campylobacterales; Campylobacteraceae; Campylobacter; Campylobacter coli	195	Campylobacter coli
GCA_010328385.1	4544	56364	0	55355	99.92	99.71	1.02	99.92	99.71	1.02	56363.99	1.0e-26	NZ_CP007192.1	197	Campylobacter jejuni strain NS4-5-1, complete genome	cellular organisms; Bacteria; Proteobacteria; delta/epsilon subdivisions; Epsilonproteobacteria; Campylobacterales; Campylobacteraceae; Campylobacter; Campylobacter jejuni	197	Campylobacter jejuni
GCA_001292405.1	6650	47551	0	60776	85.34	85.44	0.78	85.34	85.44	0.78	47548.40	1.0e-26	NZ_CP017875.1	195	Campylobacter coli strain ZV1224 chromosome, complete genome	cellular organisms; Bacteria; Proteobacteria; delta/epsilon subdivisions; Epsilonproteobacteria; Campylobacterales; Campylobacteraceae; Campylobacter; Campylobacter coli	195	Campylobacter coli
GCA_001292425.1	9623	53564	0	54740	89.45	98.67	0.98	89.45	98.67	0.98	53562.24	1.0e-26	NZ_CP011015.1	195	Campylobacter coli strain FB1, complete genome	cellular organisms; Bacteria; Proteobacteria; delta/epsilon subdivisions; Epsilonproteobacteria; Campylobacterales; Campylobacteraceae; Campylobacter; Campylobacter coli	195	Campylobacter coli
GCA_001292445.1	11080	51200	0	66965	86.54	82.04	0.76	86.54	82.04	0.76	51197.45	1.0e-26	NZ_CP019977.1	195	Campylobacter coli strain aerotolerant OR12, complete genome	cellular organisms; Bacteria; Proteobacteria; delta/epsilon subdivisions; Epsilonproteobacteria; Campylobacterales; Campylobacteraceae; Campylobacter; Campylobacter coli	195	Campylobacter coli
GCA_001292465.1	11080	50948	0	66965	86.44	81.89	0.76	86.44	81.89	0.76	50945.44	1.0e-26	NZ_CP019977.1	195	Campylobacter coli strain aerotolerant OR12, complete genome	cellular organisms; Bacteria; Proteobacteria; delta/epsilon subdivisions; Epsilonproteobacteria; Campylobacterales; Campylobacteraceae; Campylobacter; Campylobacter coli	195	Campylobacter coli
GCA_005018095.1	16485	56250	0	54730	99.92	99.80	1.03	99.92	99.80	1.03	56249.99	1.0e-26	NZ_CP012210.1	197	Campylobacter jejuni strain CJ515CC45, complete genome	cellular organisms; Bacteria; Proteobacteria; delta/epsilon subdivisions; Epsilonproteobacteria; Campylobacterales; Campylobacteraceae; Campylobacter; Campylobacter jejuni	197	Campylobacter jejuni
GCA_001292505.1	21431	50180	1	59944	75.62	83.36	0.84	75.62	83.36	0.84	50174.66	1.0e-26	NZ_CP076513.1	195	Campylobacter coli strain R19.1157 chromosome, complete genome	cellular organisms; Bacteria; Proteobacteria; delta/epsilon subdivisions; Epsilonproteobacteria; Campylobacterales; Campylobacteraceae; Campylobacter; Campylobacter coli	195	Campylobacter coli
GCA_001298465.1	8211	60040	0	60040	100.00	100.00	1.00	100.00	100.00	1.00	60040.00	1.0e-26	NZ_CP012541.1	199	Campylobacter concisus strain ATCC 33237 chromosome, complete genome	cellular organisms; Bacteria; Proteobacteria; delta/epsilon subdivisions; Epsilonproteobacteria; Campylobacterales; Campylobacteraceae; Campylobacter; Campylobacter concisus	199	Campylobacter concisus
GCA_007901725.1	16485	57732	0	54730	99.92	97.29	1.05	99.92	97.29	1.05	57731.99	1.0e-26	NZ_CP012210.1	197	Campylobacter jejuni strain CJ515CC45, complete genome	cellular organisms; Bacteria; Proteobacteria; delta/epsilon subdivisions; Epsilonproteobacteria; Campylobacterales; Campylobacteraceae; Campylobacter; Campylobacter jejuni	197	Campylobacter jejuni
GCA_013498155.1	8036	58025	0	54667	99.92	99.73	1.06	99.92	99.73	1.06	58024.99	1.0e-26	NZ_CP017031.1	32022	Campylobacter jejuni subsp. jejuni strain MTVDSCj07 chromosome, complete genome	cellular organisms; Bacteria; Proteobacteria; delta/epsilon subdivisions; Epsilonproteobacteria; Campylobacterales; Campylobacteraceae; Campylobacter; Campylobacter jejuni; Campylobacter jejuni subsp. jejuni	197	Campylobacter jejuni
GCA_007935645.1	4544	59270	0	55355	99.92	99.07	1.07	99.92	99.07	1.07	59269.99	1.0e-26	NZ_CP007192.1	197	Campylobacter jejuni strain NS4-5-1, complete genome	cellular organisms; Bacteria; Proteobacteria; delta/epsilon subdivisions; Epsilonproteobacteria; Campylobacterales; Campylobacteraceae; Campylobacter; Campylobacter jejuni	197	Campylobacter jejuni
GCA_001399865.2	9623	53183	1	54740	82.76	98.03	0.97	82.76	98.03	0.97	53179.70	1.0e-26	NZ_CP011015.1	195	Campylobacter coli strain FB1, complete genome	cellular organisms; Bacteria; Proteobacteria; delta/epsilon subdivisions; Epsilonproteobacteria; Campylobacterales; Campylobacteraceae; Campylobacter; Campylobacter coli	195	Campylobacter coli
GCA_001399955.1	16969	52865	0	54223	98.86	98.61	0.97	98.86	98.61	0.97	52864.84	1.0e-26	NC_008599.1	360106	Campylobacter fetus subsp. fetus 82-40, complete genome	cellular organisms; Bacteria; Proteobacteria; delta/epsilon subdivisions; Epsilonproteobacteria; Campylobacterales; Campylobacteraceae; Campylobacter; Campylobacter fetus; Campylobacter fetus subsp. fetus; Campylobacter fetus subsp. fetus 82-40	196	Campylobacter fetus
GCA_008249785.1	126	58957	0	55061	99.92	99.73	1.07	99.92	99.73	1.07	58956.99	1.0e-26	NZ_CP010477.1	197	Campylobacter jejuni strain CJ677CC526, complete genome	cellular organisms; Bacteria; Proteobacteria; delta/epsilon subdivisions; Epsilonproteobacteria; Campylobacterales; Campylobacteraceae; Campylobacter; Campylobacter jejuni	197	Campylobacter jejuni
GCA_007950305.1	4544	59682	0	55355	99.92	99.69	1.08	99.92	99.69	1.08	59681.99	1.0e-26	NZ_CP007192.1	197	Campylobacter jejuni strain NS4-5-1, complete genome	cellular organisms; Bacteria; Proteobacteria; delta/epsilon subdivisions; Epsilonproteobacteria; Campylobacterales; Campylobacteraceae; Campylobacter; Campylobacter jejuni	197	Campylobacter jejuni
GCA_007967405.1	17157	58078	0	53753	99.92	99.69	1.08	99.92	99.69	1.08	58077.99	1.0e-26	NZ_CP071585.1	32022	Campylobacter jejuni subsp. jejuni strain GB26 chromosome, complete genome	cellular organisms; Bacteria; Proteobacteria; delta/epsilon subdivisions; Epsilonproteobacteria; Campylobacterales; Campylobacteraceae; Campylobacter; Campylobacter jejuni; Campylobacter jejuni subsp. jejuni	197	Campylobacter jejuni
GCA_010302445.1	16485	59106	0	54730	99.92	99.76	1.08	99.92	99.76	1.08	59105.99	1.0e-26	NZ_CP012210.1	197	Campylobacter jejuni strain CJ515CC45, complete genome	cellular organisms; Bacteria; Proteobacteria; delta/epsilon subdivisions; Epsilonproteobacteria; Campylobacterales; Campylobacteraceae; Campylobacter; Campylobacter jejuni	197	Campylobacter jejuni
GCA_006346285.1	7230	48830	0	54322	99.91	90.49	0.90	99.91	90.49	0.90	48829.99	1.0e-26	NZ_CP006689.1	1385724	Campylobacter jejuni subsp. jejuni NCTC 11168-GSv, complete genome	cellular organisms; Bacteria; Proteobacteria; delta/epsilon subdivisions; Epsilonproteobacteria; Campylobacterales; Campylobacteraceae; Campylobacter; Campylobacter jejuni; Campylobacter jejuni subsp. jejuni; Campylobacter jejuni subsp. jejuni NCTC 11168 = ATCC 700819; Campylobacter jejuni subsp. jejuni NCTC 11168-GSv	197	Campylobacter jejuni
GCA_009268885.1	9280	55527	0	58580	99.91	95.25	0.95	99.91	95.25	0.95	55526.99	1.0e-26	NZ_CP020776.1	197	Campylobacter jejuni strain YH002 chromosome, complete genome	cellular organisms; Bacteria; Proteobacteria; delta/epsilon subdivisions; Epsilonproteobacteria; Campylobacterales; Campylobacteraceae; Campylobacter; Campylobacter jejuni	197	Campylobacter jejuni
GCA_003747625.1	5777	52671	0	54618	99.91	97.41	0.96	99.91	97.41	0.96	52670.99	1.0e-26	NZ_CP008787.1	32022	Campylobacter jejuni subsp. jejuni strain MTVDSCj20, complete genome	cellular organisms; Bacteria; Proteobacteria; delta/epsilon subdivisions; Epsilonproteobacteria; Campylobacterales; Campylobacteraceae; Campylobacter; Campylobacter jejuni; Campylobacter jejuni subsp. jejuni	197	Campylobacter jejuni
GCA_000254515.2	2047	56674	0	58501	99.91	99.03	0.97	99.91	99.03	0.97	56673.98	1.0e-26	NZ_LN831025.1	197	Campylobacter jejuni genome assembly NCTC11351, chromosome : 1	cellular organisms; Bacteria; Proteobacteria; delta/epsilon subdivisions; Epsilonproteobacteria; Campylobacterales; Campylobacteraceae; Campylobacter; Campylobacter jejuni	197	Campylobacter jejuni
GCA_001224665.1	16485	53215	0	54730	99.91	97.51	0.97	99.91	97.51	0.97	53214.99	1.0e-26	NZ_CP012210.1	197	Campylobacter jejuni strain CJ515CC45, complete genome	cellular organisms; Bacteria; Proteobacteria; delta/epsilon subdivisions; Epsilonproteobacteria; Campylobacterales; Campylobacteraceae; Campylobacter; Campylobacter jejuni	197	Campylobacter jejuni
GCA_001230405.1	16485	53202	0	54730	99.91	97.51	0.97	99.91	97.51	0.97	53201.99	1.0e-26	NZ_CP012210.1	197	Campylobacter jejuni strain CJ515CC45, complete genome	cellular organisms; Bacteria; Proteobacteria; delta/epsilon subdivisions; Epsilonproteobacteria; Campylobacterales; Campylobacteraceae; Campylobacter; Campylobacter jejuni	197	Campylobacter jejuni
GCA_004815395.1	5777	52985	0	54618	99.91	97.45	0.97	99.91	97.45	0.97	52984.99	1.0e-26	NZ_CP008787.1	32022	Campylobacter jejuni subsp. jejuni strain MTVDSCj20, complete genome	cellular organisms; Bacteria; Proteobacteria; delta/epsilon subdivisions; Epsilonproteobacteria; Campylobacterales; Campylobacteraceae; Campylobacter; Campylobacter jejuni; Campylobacter jejuni subsp. jejuni	197	Campylobacter jejuni
GCA_008396135.1	5777	53082	0	54618	99.91	97.36	0.97	99.91	97.36	0.97	53081.99	1.0e-26	NZ_CP008787.1	32022	Campylobacter jejuni subsp. jejuni strain MTVDSCj20, complete genome	cellular organisms; Bacteria; Proteobacteria; delta/epsilon subdivisions; Epsilonproteobacteria; Campylobacterales; Campylobacteraceae; Campylobacter; Campylobacter jejuni; Campylobacter jejuni subsp. jejuni	197	Campylobacter jejuni
GCA_013511345.1	5777	52887	0	54618	99.91	97.09	0.97	99.91	97.09	0.97	52886.99	1.0e-26	NZ_CP008787.1	32022	Campylobacter jejuni subsp. jejuni strain MTVDSCj20, complete genome	cellular organisms; Bacteria; Proteobacteria; delta/epsilon subdivisions; Epsilonproteobacteria; Campylobacterales; Campylobacteraceae; Campylobacter; Campylobacter jejuni; Campylobacter jejuni subsp. jejuni	197	Campylobacter jejuni
GCA_004811015.1	5777	53682	0	54618	99.91	97.00	0.98	99.91	97.00	0.98	53681.99	1.0e-26	NZ_CP008787.1	32022	Campylobacter jejuni subsp. jejuni strain MTVDSCj20, complete genome	cellular organisms; Bacteria; Proteobacteria; delta/epsilon subdivisions; Epsilonproteobacteria; Campylobacterales; Campylobacteraceae; Campylobacter; Campylobacter jejuni; Campylobacter jejuni subsp. jejuni	197	Campylobacter jejuni
GCA_008276125.1	2047	57223	0	58501	99.91	99.70	0.98	99.91	99.70	0.98	57222.99	1.0e-26	NZ_LN831025.1	197	Campylobacter jejuni genome assembly NCTC11351, chromosome : 1	cellular organisms; Bacteria; Proteobacteria; delta/epsilon subdivisions; Epsilonproteobacteria; Campylobacterales; Campylobacteraceae; Campylobacter; Campylobacter jejuni	197	Campylobacter jejuni
GCA_008341245.1	2047	57175	0	58501	99.91	99.60	0.98	99.91	99.60	0.98	57174.98	1.0e-26	NZ_LN831025.1	197	Campylobacter jejuni genome assembly NCTC11351, chromosome : 1	cellular organisms; Bacteria; Proteobacteria; delta/epsilon subdivisions; Epsilonproteobacteria; Campylobacterales; Campylobacteraceae; Campylobacter; Campylobacter jejuni	197	Campylobacter jejuni
GCA_010224835.1	5777	53402	0	54618	99.91	98.48	0.98	99.91	98.48	0.98	53401.99	1.0e-26	NZ_CP008787.1	32022	Campylobacter jejuni subsp. jejuni strain MTVDSCj20, complete genome	cellular organisms; Bacteria; Proteobacteria; delta/epsilon subdivisions; Epsilonproteobacteria; Campylobacterales; Campylobacteraceae; Campylobacter; Campylobacter jejuni; Campylobacter jejuni subsp. jejuni	197	Campylobacter jejuni
GCA_012785395.1	5777	53633	0	54618	99.91	97.35	0.98	99.91	97.35	0.98	53632.99	1.0e-26	NZ_CP008787.1	32022	Campylobacter jejuni subsp. jejuni strain MTVDSCj20, complete genome	cellular organisms; Bacteria; Proteobacteria; delta/epsilon subdivisions; Epsilonproteobacteria; Campylobacterales; Campylobacteraceae; Campylobacter; Campylobacter jejuni; Campylobacter jejuni subsp. jejuni	197	Campylobacter jejuni
GCA_000821125.1	2314	54645	0	55221	99.91	98.92	0.99	99.91	98.92	0.99	54644.98	1.0e-26	NZ_CP010492.1	197	Campylobacter jejuni strain CJ677CC531, complete genome	cellular organisms; Bacteria; Proteobacteria; delta/epsilon subdivisions; Epsilonproteobacteria; Campylobacterales; Campylobacteraceae; Campylobacter; Campylobacter jejuni	197	Campylobacter jejuni
GCA_004906215.1	8036	53926	0	54667	99.91	99.32	0.99	99.91	99.32	0.99	53925.99	1.0e-26	NZ_CP017031.1	32022	Campylobacter jejuni subsp. jejuni strain MTVDSCj07 chromosome, complete genome	cellular organisms; Bacteria; Proteobacteria; delta/epsilon subdivisions; Epsilonproteobacteria; Campylobacterales; Campylobacteraceae; Campylobacter; Campylobacter jejuni; Campylobacter jejuni subsp. jejuni	197	Campylobacter jejuni
GCA_005095605.1	15217	54730	0	55173	99.91	99.65	0.99	99.91	99.65	0.99	54729.99	1.0e-26	NZ_CP012224.1	197	Campylobacter jejuni strain CJ066CC508, complete genome	cellular organisms; Bacteria; Proteobacteria; delta/epsilon subdivisions; Epsilonproteobacteria; Campylobacterales; Campylobacteraceae; Campylobacter; Campylobacter jejuni	197	Campylobacter jejuni
GCA_005101045.1	15217	54851	0	55173	99.91	99.78	0.99	99.91	99.78	0.99	54850.99	1.0e-26	NZ_CP012224.1	197	Campylobacter jejuni strain CJ066CC508, complete genome	cellular organisms; Bacteria; Proteobacteria; delta/epsilon subdivisions; Epsilonproteobacteria; Campylobacterales; Campylobacteraceae; Campylobacter; Campylobacter jejuni	197	Campylobacter jejuni
GCA_005140725.1	15217	54856	0	55173	99.91	99.78	0.99	99.91	99.78	0.99	54855.99	1.0e-26	NZ_CP012224.1	197	Campylobacter jejuni strain CJ066CC508, complete genome	cellular organisms; Bacteria; Proteobacteria; delta/epsilon subdivisions; Epsilonproteobacteria; Campylobacterales; Campylobacteraceae; Campylobacter; Campylobacter jejuni	197	Campylobacter jejuni
GCA_005207075.1	15217	54561	0	55173	99.91	99.37	0.99	99.91	99.37	0.99	54560.99	1.0e-26	NZ_CP012224.1	197	Campylobacter jejuni strain CJ066CC508, complete genome	cellular organisms; Bacteria; Proteobacteria; delta/epsilon subdivisions; Epsilonproteobacteria; Campylobacterales; Campylobacteraceae; Campylobacter; Campylobacter jejuni	197	Campylobacter jejuni
GCA_010296465.1	15217	54863	0	55173	99.91	99.78	0.99	99.91	99.78	0.99	54862.99	1.0e-26	NZ_CP012224.1	197	Campylobacter jejuni strain CJ066CC508, complete genome	cellular organisms; Bacteria; Proteobacteria; delta/epsilon subdivisions; Epsilonproteobacteria; Campylobacterales; Campylobacteraceae; Campylobacter; Campylobacter jejuni	197	Campylobacter jejuni
GCA_010997075.1	12070	54047	0	54372	99.91	99.81	0.99	99.91	99.81	0.99	54046.99	1.0e-26	NZ_CP010506.1	197	Campylobacter jejuni strain CJ677CC527, complete genome	cellular organisms; Bacteria; Proteobacteria; delta/epsilon subdivisions; Epsilonproteobacteria; Campylobacterales; Campylobacteraceae; Campylobacter; Campylobacter jejuni	197	Campylobacter jejuni
GCA_012398965.1	15217	54812	0	55173	99.91	99.75	0.99	99.91	99.75	0.99	54811.99	1.0e-26	NZ_CP012224.1	197	Campylobacter jejuni strain CJ066CC508, complete genome	cellular organisms; Bacteria; Proteobacteria; delta/epsilon subdivisions; Epsilonproteobacteria; Campylobacterales; Campylobacteraceae; Campylobacter; Campylobacter jejuni	197	Campylobacter jejuni
GCA_015597605.1	5777	53804	0	54618	99.91	97.42	0.99	99.91	97.42	0.99	53803.99	1.0e-26	NZ_CP008787.1	32022	Campylobacter jejuni subsp. jejuni strain MTVDSCj20, complete genome	cellular organisms; Bacteria; Proteobacteria; delta/epsilon subdivisions; Epsilonproteobacteria; Campylobacterales; Campylobacteraceae; Campylobacter; Campylobacter jejuni; Campylobacter jejuni subsp. jejuni	197	Campylobacter jejuni
GCA_004836905.1	14955	55698	0	55883	99.91	99.68	1.00	99.91	99.68	1.00	55697.99	1.0e-26	NZ_CP044162.1	197	Campylobacter jejuni strain AR-0419 chromosome, complete genome	cellular organisms; Bacteria; Proteobacteria; delta/epsilon subdivisions; Epsilonproteobacteria; Campylobacterales; Campylobacteraceae; Campylobacter; Campylobacter jejuni	197	Campylobacter jejuni
GCA_005016335.1	8036	54918	0	54667	99.91	99.56	1.00	99.91	99.56	1.00	54917.99	1.0e-26	NZ_CP017031.1	32022	Campylobacter jejuni subsp. jejuni strain MTVDSCj07 chromosome, complete genome	cellular organisms; Bacteria; Proteobacteria; delta/epsilon subdivisions; Epsilonproteobacteria; Campylobacterales; Campylobacteraceae; Campylobacter; Campylobacter jejuni; Campylobacter jejuni subsp. jejuni	197	Campylobacter jejuni
GCA_005031015.1	8036	54848	0	54667	99.91	99.66	1.00	99.91	99.66	1.00	54847.98	1.0e-26	NZ_CP017031.1	32022	Campylobacter jejuni subsp. jejuni strain MTVDSCj07 chromosome, complete genome	cellular organisms; Bacteria; Proteobacteria; delta/epsilon subdivisions; Epsilonproteobacteria; Campylobacterales; Campylobacteraceae; Campylobacter; Campylobacter jejuni; Campylobacter jejuni subsp. jejuni	197	Campylobacter jejuni
GCA_005371785.1	8036	54906	0	54667	99.91	99.55	1.00	99.91	99.55	1.00	54905.99	1.0e-26	NZ_CP017031.1	32022	Campylobacter jejuni subsp. jejuni strain MTVDSCj07 chromosome, complete genome	cellular organisms; Bacteria; Proteobacteria; delta/epsilon subdivisions; Epsilonproteobacteria; Campylobacterales; Campylobacteraceae; Campylobacter; Campylobacter jejuni; Campylobacter jejuni subsp. jejuni	197	Campylobacter jejuni
GCA_007870145.1	3002	56334	0	56596	99.91	98.98	1.00	99.91	98.98	1.00	56333.98	1.0e-26	NZ_CP044169.1	197	Campylobacter jejuni strain AR-0414 chromosome, complete genome	cellular organisms; Bacteria; Proteobacteria; delta/epsilon subdivisions; Epsilonproteobacteria; Campylobacterales; Campylobacteraceae; Campylobacter; Campylobacter jejuni	197	Campylobacter jejuni
GCA_007906445.1	4544	55194	0	55355	99.91	99.57	1.00	99.91	99.57	1.00	55193.99	1.0e-26	NZ_CP007192.1	197	Campylobacter jejuni strain NS4-5-1, complete genome	cellular organisms; Bacteria; Proteobacteria; delta/epsilon subdivisions; Epsilonproteobacteria; Campylobacterales; Campylobacteraceae; Campylobacter; Campylobacter jejuni	197	Campylobacter jejuni
GCA_008225865.1	16485	54696	0	54730	99.91	97.20	1.00	99.91	97.20	1.00	54695.99	1.0e-26	NZ_CP012210.1	197	Campylobacter jejuni strain CJ515CC45, complete genome	cellular organisms; Bacteria; Proteobacteria; delta/epsilon subdivisions; Epsilonproteobacteria; Campylobacterales; Campylobacteraceae; Campylobacter; Campylobacter jejuni	197	Campylobacter jejuni
GCA_010344465.1	16485	54743	0	54730	99.91	97.19	1.00	99.91	97.19	1.00	54742.99	1.0e-26	NZ_CP012210.1	197	Campylobacter jejuni strain CJ515CC45, complete genome	cellular organisms; Bacteria; Proteobacteria; delta/epsilon subdivisions; Epsilonproteobacteria; Campylobacterales; Campylobacteraceae; Campylobacter; Campylobacter jejuni	197	Campylobacter jejuni
GCA_017105125.1	5777	54497	0	54618	99.91	99.78	1.00	99.91	99.78	1.00	54496.99	1.0e-26	NZ_CP008787.1	32022	Campylobacter jejuni subsp. jejuni strain MTVDSCj20, complete genome	cellular organisms; Bacteria; Proteobacteria; delta/epsilon subdivisions; Epsilonproteobacteria; Campylobacterales; Campylobacteraceae; Campylobacter; Campylobacter jejuni; Campylobacter jejuni subsp. jejuni	197	Campylobacter jejuni
GCA_005127565.1	157	55866	0	55256	99.91	99.78	1.01	99.91	99.78	1.01	55865.99	1.0e-26	NZ_CP010307.1	32022	Campylobacter jejuni subsp. jejuni strain 00-6200, complete genome	cellular organisms; Bacteria; Proteobacteria; delta/epsilon subdivisions; Epsilonproteobacteria; Campylobacterales; Campylobacteraceae; Campylobacter; Campylobacter jejuni; Campylobacter jejuni subsp. jejuni	197	Campylobacter jejuni
GCA_010277055.1	8036	55225	0	54667	99.91	99.75	1.01	99.91	99.75	1.01	55224.98	1.0e-26	NZ_CP017031.1	32022	Campylobacter jejuni subsp. jejuni strain MTVDSCj07 chromosome, complete genome	cellular organisms; Bacteria; Proteobacteria; delta/epsilon subdivisions; Epsilonproteobacteria; Campylobacterales; Campylobacteraceae; Campylobacter; Campylobacter jejuni; Campylobacter jejuni subsp. jejuni	197	Campylobacter jejuni
GCA_010304615.1	16485	55200	0	54730	99.91	99.46	1.01	99.91	99.46	1.01	55199.99	1.0e-26	NZ_CP012210.1	197	Campylobacter jejuni strain CJ515CC45, complete genome	cellular organisms; Bacteria; Proteobacteria; delta/epsilon subdivisions; Epsilonproteobacteria; Campylobacterales; Campylobacteraceae; Campylobacter; Campylobacter jejuni	197	Campylobacter jejuni
GCA_010348985.1	8036	55133	0	54667	99.91	99.35	1.01	99.91	99.35	1.01	55132.99	1.0e-26	NZ_CP017031.1	32022	Campylobacter jejuni subsp. jejuni strain MTVDSCj07 chromosome, complete genome	cellular organisms; Bacteria; Proteobacteria; delta/epsilon subdivisions; Epsilonproteobacteria; Campylobacterales; Campylobacteraceae; Campylobacter; Campylobacter jejuni; Campylobacter jejuni subsp. jejuni	197	Campylobacter jejuni
GCA_014890675.1	8036	55455	0	54667	99.91	99.84	1.01	99.91	99.84	1.01	55454.99	1.0e-26	NZ_CP017031.1	32022	Campylobacter jejuni subsp. jejuni strain MTVDSCj07 chromosome, complete genome	cellular organisms; Bacteria; Proteobacteria; delta/epsilon subdivisions; Epsilonproteobacteria; Campylobacterales; Campylobacteraceae; Campylobacter; Campylobacter jejuni; Campylobacter jejuni subsp. jejuni	197	Campylobacter jejuni
GCA_017060995.1	5777	55008	0	54618	99.91	99.83	1.01	99.91	99.83	1.01	55007.99	1.0e-26	NZ_CP008787.1	32022	Campylobacter jejuni subsp. jejuni strain MTVDSCj20, complete genome	cellular organisms; Bacteria; Proteobacteria; delta/epsilon subdivisions; Epsilonproteobacteria; Campylobacterales; Campylobacteraceae; Campylobacter; Campylobacter jejuni; Campylobacter jejuni subsp. jejuni	197	Campylobacter jejuni
GCA_001408035.1	21431	49428	0	59944	84.46	84.53	0.82	84.46	84.53	0.82	49425.06	1.0e-26	NZ_CP076513.1	195	Campylobacter coli strain R19.1157 chromosome, complete genome	cellular organisms; Bacteria; Proteobacteria; delta/epsilon subdivisions; Epsilonproteobacteria; Campylobacterales; Campylobacteraceae; Campylobacter; Campylobacter coli	195	Campylobacter coli
GCA_008339525.1	4544	56323	0	55355	99.91	99.55	1.02	99.91	99.55	1.02	56322.99	1.0e-26	NZ_CP007192.1	197	Campylobacter jejuni strain NS4-5-1, complete genome	cellular organisms; Bacteria; Proteobacteria; delta/epsilon subdivisions; Epsilonproteobacteria; Campylobacterales; Campylobacteraceae; Campylobacter; Campylobacter jejuni	197	Campylobacter jejuni
GCA_015141475.1	4544	56286	0	55355	99.91	99.70	1.02	99.91	99.70	1.02	56285.99	1.0e-26	NZ_CP007192.1	197	Campylobacter jejuni strain NS4-5-1, complete genome	cellular organisms; Bacteria; Proteobacteria; delta/epsilon subdivisions; Epsilonproteobacteria; Campylobacterales; Campylobacteraceae; Campylobacter; Campylobacter jejuni	197	Campylobacter jejuni
GCA_010321745.1	4544	56970	0	55355	99.91	99.58	1.03	99.91	99.58	1.03	56969.99	1.0e-26	NZ_CP007192.1	197	Campylobacter jejuni strain NS4-5-1, complete genome	cellular organisms; Bacteria; Proteobacteria; delta/epsilon subdivisions; Epsilonproteobacteria; Campylobacterales; Campylobacteraceae; Campylobacter; Campylobacter jejuni	197	Campylobacter jejuni
GCA_007735405.1	5777	57032	0	54618	99.91	99.87	1.04	99.91	99.87	1.04	57031.99	1.0e-26	NZ_CP008787.1	32022	Campylobacter jejuni subsp. jejuni strain MTVDSCj20, complete genome	cellular organisms; Bacteria; Proteobacteria; delta/epsilon subdivisions; Epsilonproteobacteria; Campylobacterales; Campylobacteraceae; Campylobacter; Campylobacter jejuni; Campylobacter jejuni subsp. jejuni	197	Campylobacter jejuni
GCA_007945565.1	17157	58122	0	53753	99.91	99.74	1.08	99.91	99.74	1.08	58121.98	1.0e-26	NZ_CP071585.1	32022	Campylobacter jejuni subsp. jejuni strain GB26 chromosome, complete genome	cellular organisms; Bacteria; Proteobacteria; delta/epsilon subdivisions; Epsilonproteobacteria; Campylobacterales; Campylobacteraceae; Campylobacter; Campylobacter jejuni; Campylobacter jejuni subsp. jejuni	197	Campylobacter jejuni
GCA_014886175.1	5777	51859	0	54618	99.90	95.84	0.95	99.90	95.84	0.95	51858.99	1.0e-26	NZ_CP008787.1	32022	Campylobacter jejuni subsp. jejuni strain MTVDSCj20, complete genome	cellular organisms; Bacteria; Proteobacteria; delta/epsilon subdivisions; Epsilonproteobacteria; Campylobacterales; Campylobacteraceae; Campylobacter; Campylobacter jejuni; Campylobacter jejuni subsp. jejuni	197	Campylobacter jejuni
GCA_005097155.1	8036	53016	0	54667	99.90	97.33	0.97	99.90	97.33	0.97	53015.98	1.0e-26	NZ_CP017031.1	32022	Campylobacter jejuni subsp. jejuni strain MTVDSCj07 chromosome, complete genome	cellular organisms; Bacteria; Proteobacteria; delta/epsilon subdivisions; Epsilonproteobacteria; Campylobacterales; Campylobacteraceae; Campylobacter; Campylobacter jejuni; Campylobacter jejuni subsp. jejuni	197	Campylobacter jejuni
GCA_005182795.1	8036	52796	0	54667	99.90	97.32	0.97	99.90	97.32	0.97	52795.98	1.0e-26	NZ_CP017031.1	32022	Campylobacter jejuni subsp. jejuni strain MTVDSCj07 chromosome, complete genome	cellular organisms; Bacteria; Proteobacteria; delta/epsilon subdivisions; Epsilonproteobacteria; Campylobacterales; Campylobacteraceae; Campylobacter; Campylobacter jejuni; Campylobacter jejuni subsp. jejuni	197	Campylobacter jejuni
GCA_004859585.1	5777	53791	0	54618	99.90	97.35	0.98	99.90	97.35	0.98	53790.99	1.0e-26	NZ_CP008787.1	32022	Campylobacter jejuni subsp. jejuni strain MTVDSCj20, complete genome	cellular organisms; Bacteria; Proteobacteria; delta/epsilon subdivisions; Epsilonproteobacteria; Campylobacterales; Campylobacteraceae; Campylobacter; Campylobacter jejuni; Campylobacter jejuni subsp. jejuni	197	Campylobacter jejuni
GCA_004983905.1	8036	53836	0	54667	99.90	98.75	0.98	99.90	98.75	0.98	53835.98	1.0e-26	NZ_CP017031.1	32022	Campylobacter jejuni subsp. jejuni strain MTVDSCj07 chromosome, complete genome	cellular organisms; Bacteria; Proteobacteria; delta/epsilon subdivisions; Epsilonproteobacteria; Campylobacterales; Campylobacteraceae; Campylobacter; Campylobacter jejuni; Campylobacter jejuni subsp. jejuni	197	Campylobacter jejuni
GCA_001416745.1	11080	50374	1	66965	81.14	81.04	0.75	81.14	81.04	0.75	50370.07	1.0e-26	NZ_CP019977.1	195	Campylobacter coli strain aerotolerant OR12, complete genome	cellular organisms; Bacteria; Proteobacteria; delta/epsilon subdivisions; Epsilonproteobacteria; Campylobacterales; Campylobacteraceae; Campylobacter; Campylobacter coli	195	Campylobacter coli
GCA_001416755.1	4508	51336	0	56213	84.33	91.94	0.91	84.33	91.94	0.91	51333.08	1.0e-26	NZ_CP025281.1	195	Campylobacter coli strain YH503 chromosome, complete genome	cellular organisms; Bacteria; Proteobacteria; delta/epsilon subdivisions; Epsilonproteobacteria; Campylobacterales; Campylobacteraceae; Campylobacter; Campylobacter coli	195	Campylobacter coli
GCA_001416765.1	4508	51325	0	56213	84.49	91.90	0.91	84.49	91.90	0.91	51322.12	1.0e-26	NZ_CP025281.1	195	Campylobacter coli strain YH503 chromosome, complete genome	cellular organisms; Bacteria; Proteobacteria; delta/epsilon subdivisions; Epsilonproteobacteria; Campylobacterales; Campylobacteraceae; Campylobacter; Campylobacter coli	195	Campylobacter coli
GCA_001416775.1	18687	53850	0	55155	95.33	98.42	0.98	95.33	98.42	0.98	53849.27	1.0e-26	NC_022347.1	1273173	Campylobacter coli CVM N29710, complete genome	cellular organisms; Bacteria; Proteobacteria; delta/epsilon subdivisions; Epsilonproteobacteria; Campylobacterales; Campylobacteraceae; Campylobacter; Campylobacter coli; Campylobacter coli CVM N29710	195	Campylobacter coli
GCA_001416825.1	22745	53653	0	55202	94.25	98.40	0.97	94.25	98.40	0.97	53652.16	1.0e-26	NZ_CP023545.1	195	Campylobacter coli strain CFSAN032805 chromosome, complete genome	cellular organisms; Bacteria; Proteobacteria; delta/epsilon subdivisions; Epsilonproteobacteria; Campylobacterales; Campylobacteraceae; Campylobacter; Campylobacter coli	195	Campylobacter coli
GCA_005351655.1	16485	53781	0	54730	99.90	97.30	0.98	99.90	97.30	0.98	53780.99	1.0e-26	NZ_CP012210.1	197	Campylobacter jejuni strain CJ515CC45, complete genome	cellular organisms; Bacteria; Proteobacteria; delta/epsilon subdivisions; Epsilonproteobacteria; Campylobacterales; Campylobacteraceae; Campylobacter; Campylobacter jejuni	197	Campylobacter jejuni
GCA_001416855.1	18687	54075	0	55155	93.99	98.68	0.98	93.99	98.68	0.98	54074.13	1.0e-26	NC_022347.1	1273173	Campylobacter coli CVM N29710, complete genome	cellular organisms; Bacteria; Proteobacteria; delta/epsilon subdivisions; Epsilonproteobacteria; Campylobacterales; Campylobacteraceae; Campylobacter; Campylobacter coli; Campylobacter coli CVM N29710	195	Campylobacter coli
GCA_001416875.1	18687	54075	0	55155	95.80	98.86	0.98	95.80	98.86	0.98	54074.36	1.0e-26	NC_022347.1	1273173	Campylobacter coli CVM N29710, complete genome	cellular organisms; Bacteria; Proteobacteria; delta/epsilon subdivisions; Epsilonproteobacteria; Campylobacterales; Campylobacteraceae; Campylobacter; Campylobacter coli; Campylobacter coli CVM N29710	195	Campylobacter coli
GCA_001416905.1	18687	53976	0	55155	95.48	98.63	0.98	95.48	98.63	0.98	53975.30	1.0e-26	NC_022347.1	1273173	Campylobacter coli CVM N29710, complete genome	cellular organisms; Bacteria; Proteobacteria; delta/epsilon subdivisions; Epsilonproteobacteria; Campylobacterales; Campylobacteraceae; Campylobacter; Campylobacter coli; Campylobacter coli CVM N29710	195	Campylobacter coli
GCA_001416925.1	2779	51883	1	59266	81.64	88.40	0.88	81.64	88.40	0.88	51879.27	1.0e-26	NZ_CP017025.1	195	Campylobacter coli strain 14983A chromosome, complete genome	cellular organisms; Bacteria; Proteobacteria; delta/epsilon subdivisions; Epsilonproteobacteria; Campylobacterales; Campylobacteraceae; Campylobacter; Campylobacter coli	195	Campylobacter coli
GCA_001416935.1	18687	53962	0	55155	94.19	98.66	0.98	94.19	98.66	0.98	53961.17	1.0e-26	NC_022347.1	1273173	Campylobacter coli CVM N29710, complete genome	cellular organisms; Bacteria; Proteobacteria; delta/epsilon subdivisions; Epsilonproteobacteria; Campylobacterales; Campylobacteraceae; Campylobacter; Campylobacter coli; Campylobacter coli CVM N29710	195	Campylobacter coli
GCA_001416945.1	18687	53950	0	55155	95.84	98.54	0.98	95.84	98.54	0.98	53949.37	1.0e-26	NC_022347.1	1273173	Campylobacter coli CVM N29710, complete genome	cellular organisms; Bacteria; Proteobacteria; delta/epsilon subdivisions; Epsilonproteobacteria; Campylobacterales; Campylobacteraceae; Campylobacter; Campylobacter coli; Campylobacter coli CVM N29710	195	Campylobacter coli
GCA_001416985.1	2779	52370	1	59266	83.27	89.16	0.88	83.27	89.16	0.88	52366.59	1.0e-26	NZ_CP017025.1	195	Campylobacter coli strain 14983A chromosome, complete genome	cellular organisms; Bacteria; Proteobacteria; delta/epsilon subdivisions; Epsilonproteobacteria; Campylobacterales; Campylobacteraceae; Campylobacter; Campylobacter coli	195	Campylobacter coli
GCA_001417005.1	18687	53993	0	55155	94.39	98.65	0.98	94.39	98.65	0.98	53992.20	1.0e-26	NC_022347.1	1273173	Campylobacter coli CVM N29710, complete genome	cellular organisms; Bacteria; Proteobacteria; delta/epsilon subdivisions; Epsilonproteobacteria; Campylobacterales; Campylobacteraceae; Campylobacter; Campylobacter coli; Campylobacter coli CVM N29710	195	Campylobacter coli
GCA_001417025.1	18687	53864	0	55155	94.13	98.41	0.98	94.13	98.41	0.98	53863.16	1.0e-26	NC_022347.1	1273173	Campylobacter coli CVM N29710, complete genome	cellular organisms; Bacteria; Proteobacteria; delta/epsilon subdivisions; Epsilonproteobacteria; Campylobacterales; Campylobacteraceae; Campylobacter; Campylobacter coli; Campylobacter coli CVM N29710	195	Campylobacter coli
GCA_001417035.1	18687	54091	0	55155	94.42	98.85	0.98	94.42	98.85	0.98	54090.21	1.0e-26	NC_022347.1	1273173	Campylobacter coli CVM N29710, complete genome	cellular organisms; Bacteria; Proteobacteria; delta/epsilon subdivisions; Epsilonproteobacteria; Campylobacterales; Campylobacteraceae; Campylobacter; Campylobacter coli; Campylobacter coli CVM N29710	195	Campylobacter coli
GCA_001417065.1	18687	54117	0	55155	94.33	98.90	0.98	94.33	98.90	0.98	54116.20	1.0e-26	NC_022347.1	1273173	Campylobacter coli CVM N29710, complete genome	cellular organisms; Bacteria; Proteobacteria; delta/epsilon subdivisions; Epsilonproteobacteria; Campylobacterales; Campylobacteraceae; Campylobacter; Campylobacter coli; Campylobacter coli CVM N29710	195	Campylobacter coli
GCA_001417085.1	18687	53973	0	55155	94.04	98.59	0.98	94.04	98.59	0.98	53972.14	1.0e-26	NC_022347.1	1273173	Campylobacter coli CVM N29710, complete genome	cellular organisms; Bacteria; Proteobacteria; delta/epsilon subdivisions; Epsilonproteobacteria; Campylobacterales; Campylobacteraceae; Campylobacter; Campylobacter coli; Campylobacter coli CVM N29710	195	Campylobacter coli
GCA_001417105.1	18687	54555	0	55155	96.56	99.71	0.99	96.56	99.71	0.99	54554.50	1.0e-26	NC_022347.1	1273173	Campylobacter coli CVM N29710, complete genome	cellular organisms; Bacteria; Proteobacteria; delta/epsilon subdivisions; Epsilonproteobacteria; Campylobacterales; Campylobacteraceae; Campylobacter; Campylobacter coli; Campylobacter coli CVM N29710	195	Campylobacter coli
GCA_001417125.1	22745	54528	0	55202	95.56	99.92	0.99	95.56	99.92	0.99	54527.42	1.0e-26	NZ_CP023545.1	195	Campylobacter coli strain CFSAN032805 chromosome, complete genome	cellular organisms; Bacteria; Proteobacteria; delta/epsilon subdivisions; Epsilonproteobacteria; Campylobacterales; Campylobacteraceae; Campylobacter; Campylobacter coli	195	Campylobacter coli
GCA_001417145.1	18687	53779	0	55155	93.86	98.29	0.98	93.86	98.29	0.98	53778.10	1.0e-26	NC_022347.1	1273173	Campylobacter coli CVM N29710, complete genome	cellular organisms; Bacteria; Proteobacteria; delta/epsilon subdivisions; Epsilonproteobacteria; Campylobacterales; Campylobacteraceae; Campylobacter; Campylobacter coli; Campylobacter coli CVM N29710	195	Campylobacter coli
GCA_007869435.1	5777	53267	0	54618	99.90	97.44	0.98	99.90	97.44	0.98	53266.99	1.0e-26	NZ_CP008787.1	32022	Campylobacter jejuni subsp. jejuni strain MTVDSCj20, complete genome	cellular organisms; Bacteria; Proteobacteria; delta/epsilon subdivisions; Epsilonproteobacteria; Campylobacterales; Campylobacteraceae; Campylobacter; Campylobacter jejuni; Campylobacter jejuni subsp. jejuni	197	Campylobacter jejuni
GCA_001417185.1	1611	47890	0	60236	84.09	81.66	0.80	84.09	81.66	0.80	47887.10	1.0e-26	NZ_CP007181.1	1183379	Campylobacter coli RM4661, complete genome	cellular organisms; Bacteria; Proteobacteria; delta/epsilon subdivisions; Epsilonproteobacteria; Campylobacterales; Campylobacteraceae; Campylobacter; Campylobacter coli; Campylobacter coli RM4661	195	Campylobacter coli
GCA_001417205.1	18687	53798	0	55155	94.31	98.35	0.98	94.31	98.35	0.98	53797.11	1.0e-26	NC_022347.1	1273173	Campylobacter coli CVM N29710, complete genome	cellular organisms; Bacteria; Proteobacteria; delta/epsilon subdivisions; Epsilonproteobacteria; Campylobacterales; Campylobacteraceae; Campylobacter; Campylobacter coli; Campylobacter coli CVM N29710	195	Campylobacter coli
GCA_001417225.1	22745	54484	0	55202	94.01	99.84	0.99	94.01	99.84	0.99	54483.21	1.0e-26	NZ_CP023545.1	195	Campylobacter coli strain CFSAN032805 chromosome, complete genome	cellular organisms; Bacteria; Proteobacteria; delta/epsilon subdivisions; Epsilonproteobacteria; Campylobacterales; Campylobacteraceae; Campylobacter; Campylobacter coli	195	Campylobacter coli
GCA_001417245.1	18687	53909	0	55155	95.87	98.43	0.98	95.87	98.43	0.98	53908.39	1.0e-26	NC_022347.1	1273173	Campylobacter coli CVM N29710, complete genome	cellular organisms; Bacteria; Proteobacteria; delta/epsilon subdivisions; Epsilonproteobacteria; Campylobacterales; Campylobacteraceae; Campylobacter; Campylobacter coli; Campylobacter coli CVM N29710	195	Campylobacter coli
GCA_001417255.1	22745	54502	0	55202	93.47	99.88	0.99	93.47	99.88	0.99	54501.02	1.0e-26	NZ_CP023545.1	195	Campylobacter coli strain CFSAN032805 chromosome, complete genome	cellular organisms; Bacteria; Proteobacteria; delta/epsilon subdivisions; Epsilonproteobacteria; Campylobacterales; Campylobacteraceae; Campylobacter; Campylobacter coli	195	Campylobacter coli
GCA_007943565.1	13645	54035	0	55133	99.90	97.16	0.98	99.90	97.16	0.98	54034.98	1.0e-26	NZ_LR134500.1	197	Campylobacter jejuni strain NCTC13261 genome assembly, chromosome: 1	cellular organisms; Bacteria; Proteobacteria; delta/epsilon subdivisions; Epsilonproteobacteria; Campylobacterales; Campylobacteraceae; Campylobacter; Campylobacter jejuni	197	Campylobacter jejuni
GCA_001417305.1	18687	53801	0	55155	94.06	98.31	0.98	94.06	98.31	0.98	53800.13	1.0e-26	NC_022347.1	1273173	Campylobacter coli CVM N29710, complete genome	cellular organisms; Bacteria; Proteobacteria; delta/epsilon subdivisions; Epsilonproteobacteria; Campylobacterales; Campylobacteraceae; Campylobacter; Campylobacter coli; Campylobacter coli CVM N29710	195	Campylobacter coli
GCA_001417325.1	18687	53879	0	55155	94.10	98.44	0.98	94.10	98.44	0.98	53878.14	1.0e-26	NC_022347.1	1273173	Campylobacter coli CVM N29710, complete genome	cellular organisms; Bacteria; Proteobacteria; delta/epsilon subdivisions; Epsilonproteobacteria; Campylobacterales; Campylobacteraceae; Campylobacter; Campylobacter coli; Campylobacter coli CVM N29710	195	Campylobacter coli
GCA_001417335.1	18687	53946	0	55155	94.22	98.63	0.98	94.22	98.63	0.98	53945.17	1.0e-26	NC_022347.1	1273173	Campylobacter coli CVM N29710, complete genome	cellular organisms; Bacteria; Proteobacteria; delta/epsilon subdivisions; Epsilonproteobacteria; Campylobacterales; Campylobacteraceae; Campylobacter; Campylobacter coli; Campylobacter coli CVM N29710	195	Campylobacter coli
GCA_001417365.1	883	53725	0	54952	94.40	98.64	0.98	94.40	98.64	0.98	53724.17	1.0e-26	NZ_CP013034.1	195	Campylobacter coli strain HC2-48, complete genome	cellular organisms; Bacteria; Proteobacteria; delta/epsilon subdivisions; Epsilonproteobacteria; Campylobacterales; Campylobacteraceae; Campylobacter; Campylobacter coli	195	Campylobacter coli
GCA_001417385.1	2779	56386	0	59266	88.29	96.24	0.95	88.29	96.24	0.95	56383.66	1.0e-26	NZ_CP017025.1	195	Campylobacter coli strain 14983A chromosome, complete genome	cellular organisms; Bacteria; Proteobacteria; delta/epsilon subdivisions; Epsilonproteobacteria; Campylobacterales; Campylobacteraceae; Campylobacter; Campylobacter coli	195	Campylobacter coli
GCA_001417405.1	18687	53963	0	55155	90.36	98.49	0.98	90.36	98.49	0.98	53961.86	1.0e-26	NC_022347.1	1273173	Campylobacter coli CVM N29710, complete genome	cellular organisms; Bacteria; Proteobacteria; delta/epsilon subdivisions; Epsilonproteobacteria; Campylobacterales; Campylobacteraceae; Campylobacter; Campylobacter coli; Campylobacter coli CVM N29710	195	Campylobacter coli
GCA_001417415.1	18687	53855	0	55155	93.81	98.39	0.98	93.81	98.39	0.98	53854.11	1.0e-26	NC_022347.1	1273173	Campylobacter coli CVM N29710, complete genome	cellular organisms; Bacteria; Proteobacteria; delta/epsilon subdivisions; Epsilonproteobacteria; Campylobacterales; Campylobacteraceae; Campylobacter; Campylobacter coli; Campylobacter coli CVM N29710	195	Campylobacter coli
GCA_001417445.1	18687	54153	0	55155	95.65	98.89	0.98	95.65	98.89	0.98	54152.33	1.0e-26	NC_022347.1	1273173	Campylobacter coli CVM N29710, complete genome	cellular organisms; Bacteria; Proteobacteria; delta/epsilon subdivisions; Epsilonproteobacteria; Campylobacterales; Campylobacteraceae; Campylobacter; Campylobacter coli; Campylobacter coli CVM N29710	195	Campylobacter coli
GCA_001417465.1	13116	53537	0	55711	92.63	96.95	0.96	92.63	96.95	0.96	53535.76	1.0e-26	NZ_CP007179.1	1183380	Campylobacter coli RM5611, complete genome	cellular organisms; Bacteria; Proteobacteria; delta/epsilon subdivisions; Epsilonproteobacteria; Campylobacterales; Campylobacteraceae; Campylobacter; Campylobacter coli; Campylobacter coli RM5611	195	Campylobacter coli
GCA_001417615.1	13116	54800	0	55711	96.15	97.22	0.98	96.15	97.22	0.98	54799.31	1.0e-26	NZ_CP007179.1	1183380	Campylobacter coli RM5611, complete genome	cellular organisms; Bacteria; Proteobacteria; delta/epsilon subdivisions; Epsilonproteobacteria; Campylobacterales; Campylobacteraceae; Campylobacter; Campylobacter coli; Campylobacter coli RM5611	195	Campylobacter coli
GCA_001417635.1	883	54955	0	54952	97.50	100.00	1.00	97.50	100.00	1.00	54954.59	1.0e-26	NZ_CP013034.1	195	Campylobacter coli strain HC2-48, complete genome	cellular organisms; Bacteria; Proteobacteria; delta/epsilon subdivisions; Epsilonproteobacteria; Campylobacterales; Campylobacteraceae; Campylobacter; Campylobacter coli	195	Campylobacter coli
GCA_001417655.1	13116	54949	0	55711	94.76	98.68	0.99	94.76	98.68	0.99	54948.04	1.0e-26	NZ_CP007179.1	1183380	Campylobacter coli RM5611, complete genome	cellular organisms; Bacteria; Proteobacteria; delta/epsilon subdivisions; Epsilonproteobacteria; Campylobacterales; Campylobacteraceae; Campylobacter; Campylobacter coli; Campylobacter coli RM5611	195	Campylobacter coli
GCA_001418825.1	1763	48097	0	57993	85.28	84.13	0.83	85.28	84.13	0.83	48094.36	1.0e-26	NZ_CP044175.1	195	Campylobacter coli strain AR-0411 chromosome, complete genome	cellular organisms; Bacteria; Proteobacteria; delta/epsilon subdivisions; Epsilonproteobacteria; Campylobacterales; Campylobacteraceae; Campylobacter; Campylobacter coli	195	Campylobacter coli
GCA_015279745.1	2047	57101	0	58501	99.90	99.50	0.98	99.90	99.50	0.98	57100.98	1.0e-26	NZ_LN831025.1	197	Campylobacter jejuni genome assembly NCTC11351, chromosome : 1	cellular organisms; Bacteria; Proteobacteria; delta/epsilon subdivisions; Epsilonproteobacteria; Campylobacterales; Campylobacteraceae; Campylobacter; Campylobacter jejuni	197	Campylobacter jejuni
GCA_001418845.1	20843	49470	0	57040	89.08	87.41	0.87	89.08	87.41	0.87	49468.11	1.0e-26	NZ_CP076509.1	195	Campylobacter coli strain R18.1828 chromosome, complete genome	cellular organisms; Bacteria; Proteobacteria; delta/epsilon subdivisions; Epsilonproteobacteria; Campylobacterales; Campylobacteraceae; Campylobacter; Campylobacter coli	195	Campylobacter coli
GCA_004926955.1	8036	54099	0	54667	99.90	99.52	0.99	99.90	99.52	0.99	54098.98	1.0e-26	NZ_CP017031.1	32022	Campylobacter jejuni subsp. jejuni strain MTVDSCj07 chromosome, complete genome	cellular organisms; Bacteria; Proteobacteria; delta/epsilon subdivisions; Epsilonproteobacteria; Campylobacterales; Campylobacteraceae; Campylobacter; Campylobacter jejuni; Campylobacter jejuni subsp. jejuni	197	Campylobacter jejuni
GCA_004934235.1	15217	54655	0	55173	99.90	99.48	0.99	99.90	99.48	0.99	54654.99	1.0e-26	NZ_CP012224.1	197	Campylobacter jejuni strain CJ066CC508, complete genome	cellular organisms; Bacteria; Proteobacteria; delta/epsilon subdivisions; Epsilonproteobacteria; Campylobacterales; Campylobacteraceae; Campylobacter; Campylobacter jejuni	197	Campylobacter jejuni
GCA_004987815.1	8036	53908	0	54667	99.90	98.17	0.99	99.90	98.17	0.99	53907.99	1.0e-26	NZ_CP017031.1	32022	Campylobacter jejuni subsp. jejuni strain MTVDSCj07 chromosome, complete genome	cellular organisms; Bacteria; Proteobacteria; delta/epsilon subdivisions; Epsilonproteobacteria; Campylobacterales; Campylobacteraceae; Campylobacter; Campylobacter jejuni; Campylobacter jejuni subsp. jejuni	197	Campylobacter jejuni
GCA_005020155.1	15217	54578	0	55173	99.90	99.34	0.99	99.90	99.34	0.99	54577.99	1.0e-26	NZ_CP012224.1	197	Campylobacter jejuni strain CJ066CC508, complete genome	cellular organisms; Bacteria; Proteobacteria; delta/epsilon subdivisions; Epsilonproteobacteria; Campylobacterales; Campylobacteraceae; Campylobacter; Campylobacter jejuni	197	Campylobacter jejuni
GCA_005053035.1	15217	54785	0	55173	99.90	99.71	0.99	99.90	99.71	0.99	54784.99	1.0e-26	NZ_CP012224.1	197	Campylobacter jejuni strain CJ066CC508, complete genome	cellular organisms; Bacteria; Proteobacteria; delta/epsilon subdivisions; Epsilonproteobacteria; Campylobacterales; Campylobacteraceae; Campylobacter; Campylobacter jejuni	197	Campylobacter jejuni
GCA_005053145.1	15217	54806	0	55173	99.90	99.74	0.99	99.90	99.74	0.99	54805.98	1.0e-26	NZ_CP012224.1	197	Campylobacter jejuni strain CJ066CC508, complete genome	cellular organisms; Bacteria; Proteobacteria; delta/epsilon subdivisions; Epsilonproteobacteria; Campylobacterales; Campylobacteraceae; Campylobacter; Campylobacter jejuni	197	Campylobacter jejuni
GCA_001419005.1	11080	50471	1	66965	81.59	80.95	0.75	81.59	80.95	0.75	50467.24	1.0e-26	NZ_CP019977.1	195	Campylobacter coli strain aerotolerant OR12, complete genome	cellular organisms; Bacteria; Proteobacteria; delta/epsilon subdivisions; Epsilonproteobacteria; Campylobacterales; Campylobacteraceae; Campylobacter; Campylobacter coli	195	Campylobacter coli
GCA_001419015.1	11080	50382	1	66965	82.35	80.92	0.75	82.35	80.92	0.75	50378.38	1.0e-26	NZ_CP019977.1	195	Campylobacter coli strain aerotolerant OR12, complete genome	cellular organisms; Bacteria; Proteobacteria; delta/epsilon subdivisions; Epsilonproteobacteria; Campylobacterales; Campylobacteraceae; Campylobacter; Campylobacter coli	195	Campylobacter coli
GCA_005101585.1	15217	54854	0	55173	99.90	99.76	0.99	99.90	99.76	0.99	54853.99	1.0e-26	NZ_CP012224.1	197	Campylobacter jejuni strain CJ066CC508, complete genome	cellular organisms; Bacteria; Proteobacteria; delta/epsilon subdivisions; Epsilonproteobacteria; Campylobacterales; Campylobacteraceae; Campylobacter; Campylobacter jejuni	197	Campylobacter jejuni
GCA_005103625.1	15217	54837	0	55173	99.90	99.75	0.99	99.90	99.75	0.99	54836.99	1.0e-26	NZ_CP012224.1	197	Campylobacter jejuni strain CJ066CC508, complete genome	cellular organisms; Bacteria; Proteobacteria; delta/epsilon subdivisions; Epsilonproteobacteria; Campylobacterales; Campylobacteraceae; Campylobacter; Campylobacter jejuni	197	Campylobacter jejuni
GCA_005133245.1	15217	54727	0	55173	99.90	99.66	0.99	99.90	99.66	0.99	54726.99	1.0e-26	NZ_CP012224.1	197	Campylobacter jejuni strain CJ066CC508, complete genome	cellular organisms; Bacteria; Proteobacteria; delta/epsilon subdivisions; Epsilonproteobacteria; Campylobacterales; Campylobacteraceae; Campylobacter; Campylobacter jejuni	197	Campylobacter jejuni
GCA_005153185.1	4544	54689	0	55355	99.90	99.75	0.99	99.90	99.75	0.99	54688.99	1.0e-26	NZ_CP007192.1	197	Campylobacter jejuni strain NS4-5-1, complete genome	cellular organisms; Bacteria; Proteobacteria; delta/epsilon subdivisions; Epsilonproteobacteria; Campylobacterales; Campylobacteraceae; Campylobacter; Campylobacter jejuni	197	Campylobacter jejuni
GCA_005153495.1	4544	54780	0	55355	99.90	99.72	0.99	99.90	99.72	0.99	54779.99	1.0e-26	NZ_CP007192.1	197	Campylobacter jejuni strain NS4-5-1, complete genome	cellular organisms; Bacteria; Proteobacteria; delta/epsilon subdivisions; Epsilonproteobacteria; Campylobacterales; Campylobacteraceae; Campylobacter; Campylobacter jejuni	197	Campylobacter jejuni
GCA_001419145.1	18687	54197	0	55155	94.56	99.05	0.98	94.56	99.05	0.98	54196.23	1.0e-26	NC_022347.1	1273173	Campylobacter coli CVM N29710, complete genome	cellular organisms; Bacteria; Proteobacteria; delta/epsilon subdivisions; Epsilonproteobacteria; Campylobacterales; Campylobacteraceae; Campylobacter; Campylobacter coli; Campylobacter coli CVM N29710	195	Campylobacter coli
GCA_005162345.1	3777	54743	0	55118	99.90	97.29	0.99	99.90	97.29	0.99	54742.99	1.0e-26	NZ_CP066746.1	197	Campylobacter jejuni strain CJP19-D445 isolate CFSAN091031 chromosome, complete genome	cellular organisms; Bacteria; Proteobacteria; delta/epsilon subdivisions; Epsilonproteobacteria; Campylobacterales; Campylobacteraceae; Campylobacter; Campylobacter jejuni	197	Campylobacter jejuni
GCA_005170425.1	15217	54638	0	55173	99.90	99.48	0.99	99.90	99.48	0.99	54637.99	1.0e-26	NZ_CP012224.1	197	Campylobacter jejuni strain CJ066CC508, complete genome	cellular organisms; Bacteria; Proteobacteria; delta/epsilon subdivisions; Epsilonproteobacteria; Campylobacterales; Campylobacteraceae; Campylobacter; Campylobacter jejuni	197	Campylobacter jejuni
GCA_005252275.1	15217	54867	0	55173	99.90	99.78	0.99	99.90	99.78	0.99	54866.99	1.0e-26	NZ_CP012224.1	197	Campylobacter jejuni strain CJ066CC508, complete genome	cellular organisms; Bacteria; Proteobacteria; delta/epsilon subdivisions; Epsilonproteobacteria; Campylobacterales; Campylobacteraceae; Campylobacter; Campylobacter jejuni	197	Campylobacter jejuni
GCA_001419225.1	18687	53955	0	55155	94.15	98.62	0.98	94.15	98.62	0.98	53954.15	1.0e-26	NC_022347.1	1273173	Campylobacter coli CVM N29710, complete genome	cellular organisms; Bacteria; Proteobacteria; delta/epsilon subdivisions; Epsilonproteobacteria; Campylobacterales; Campylobacteraceae; Campylobacter; Campylobacter coli; Campylobacter coli CVM N29710	195	Campylobacter coli
GCA_005325975.1	15217	54850	0	55173	99.90	99.82	0.99	99.90	99.82	0.99	54849.99	1.0e-26	NZ_CP012224.1	197	Campylobacter jejuni strain CJ066CC508, complete genome	cellular organisms; Bacteria; Proteobacteria; delta/epsilon subdivisions; Epsilonproteobacteria; Campylobacterales; Campylobacteraceae; Campylobacter; Campylobacter jejuni	197	Campylobacter jejuni
GCA_001419265.1	13116	47379	0	55711	85.05	85.60	0.85	85.05	85.60	0.85	47376.43	1.0e-26	NZ_CP007179.1	1183380	Campylobacter coli RM5611, complete genome	cellular organisms; Bacteria; Proteobacteria; delta/epsilon subdivisions; Epsilonproteobacteria; Campylobacterales; Campylobacteraceae; Campylobacter; Campylobacter coli; Campylobacter coli RM5611	195	Campylobacter coli
GCA_001419275.1	1545	49632	0	56681	87.44	88.29	0.88	87.44	88.29	0.88	49629.72	1.0e-26	NZ_CP076503.1	195	Campylobacter coli strain R19.0895 chromosome, complete genome	cellular organisms; Bacteria; Proteobacteria; delta/epsilon subdivisions; Epsilonproteobacteria; Campylobacterales; Campylobacteraceae; Campylobacter; Campylobacter coli	195	Campylobacter coli
GCA_005362525.1	8036	53929	0	54667	99.90	99.53	0.99	99.90	99.53	0.99	53928.99	1.0e-26	NZ_CP017031.1	32022	Campylobacter jejuni subsp. jejuni strain MTVDSCj07 chromosome, complete genome	cellular organisms; Bacteria; Proteobacteria; delta/epsilon subdivisions; Epsilonproteobacteria; Campylobacterales; Campylobacteraceae; Campylobacter; Campylobacter jejuni; Campylobacter jejuni subsp. jejuni	197	Campylobacter jejuni
GCA_001419325.1	1611	45668	1	60236	77.60	77.80	0.76	77.60	77.80	0.76	45663.87	1.0e-26	NZ_CP007181.1	1183379	Campylobacter coli RM4661, complete genome	cellular organisms; Bacteria; Proteobacteria; delta/epsilon subdivisions; Epsilonproteobacteria; Campylobacterales; Campylobacteraceae; Campylobacter; Campylobacter coli; Campylobacter coli RM4661	195	Campylobacter coli
GCA_001419345.1	18687	54082	0	55155	94.29	98.77	0.98	94.29	98.77	0.98	54081.20	1.0e-26	NC_022347.1	1273173	Campylobacter coli CVM N29710, complete genome	cellular organisms; Bacteria; Proteobacteria; delta/epsilon subdivisions; Epsilonproteobacteria; Campylobacterales; Campylobacteraceae; Campylobacter; Campylobacter coli; Campylobacter coli CVM N29710	195	Campylobacter coli
GCA_001419355.1	18687	54056	0	55155	95.43	98.75	0.98	95.43	98.75	0.98	54055.30	1.0e-26	NC_022347.1	1273173	Campylobacter coli CVM N29710, complete genome	cellular organisms; Bacteria; Proteobacteria; delta/epsilon subdivisions; Epsilonproteobacteria; Campylobacterales; Campylobacteraceae; Campylobacter; Campylobacter coli; Campylobacter coli CVM N29710	195	Campylobacter coli
GCA_001419385.1	18687	53757	0	55155	93.77	98.26	0.97	93.77	98.26	0.97	53756.09	1.0e-26	NC_022347.1	1273173	Campylobacter coli CVM N29710, complete genome	cellular organisms; Bacteria; Proteobacteria; delta/epsilon subdivisions; Epsilonproteobacteria; Campylobacterales; Campylobacteraceae; Campylobacter; Campylobacter coli; Campylobacter coli CVM N29710	195	Campylobacter coli
GCA_001419395.1	21431	47859	1	59944	82.23	82.03	0.80	82.23	82.03	0.80	47855.75	1.0e-26	NZ_CP076513.1	195	Campylobacter coli strain R19.1157 chromosome, complete genome	cellular organisms; Bacteria; Proteobacteria; delta/epsilon subdivisions; Epsilonproteobacteria; Campylobacterales; Campylobacteraceae; Campylobacter; Campylobacter coli	195	Campylobacter coli
GCA_001419425.1	18687	52757	0	55155	93.98	96.42	0.96	93.98	96.42	0.96	52756.15	1.0e-26	NC_022347.1	1273173	Campylobacter coli CVM N29710, complete genome	cellular organisms; Bacteria; Proteobacteria; delta/epsilon subdivisions; Epsilonproteobacteria; Campylobacterales; Campylobacteraceae; Campylobacter; Campylobacter coli; Campylobacter coli CVM N29710	195	Campylobacter coli
GCA_001419445.1	1611	45276	1	60236	76.08	76.25	0.75	76.08	76.25	0.75	45271.57	1.0e-26	NZ_CP007181.1	1183379	Campylobacter coli RM4661, complete genome	cellular organisms; Bacteria; Proteobacteria; delta/epsilon subdivisions; Epsilonproteobacteria; Campylobacterales; Campylobacteraceae; Campylobacter; Campylobacter coli; Campylobacter coli RM4661	195	Campylobacter coli
GCA_001419455.1	20843	50238	0	57040	89.32	88.72	0.88	89.32	88.72	0.88	50236.09	1.0e-26	NZ_CP076509.1	195	Campylobacter coli strain R18.1828 chromosome, complete genome	cellular organisms; Bacteria; Proteobacteria; delta/epsilon subdivisions; Epsilonproteobacteria; Campylobacterales; Campylobacteraceae; Campylobacter; Campylobacter coli	195	Campylobacter coli
GCA_006345835.1	7230	53888	0	54322	99.90	99.93	0.99	99.90	99.93	0.99	53887.99	1.0e-26	NZ_CP006689.1	1385724	Campylobacter jejuni subsp. jejuni NCTC 11168-GSv, complete genome	cellular organisms; Bacteria; Proteobacteria; delta/epsilon subdivisions; Epsilonproteobacteria; Campylobacterales; Campylobacteraceae; Campylobacter; Campylobacter jejuni; Campylobacter jejuni subsp. jejuni; Campylobacter jejuni subsp. jejuni NCTC 11168 = ATCC 700819; Campylobacter jejuni subsp. jejuni NCTC 11168-GSv	197	Campylobacter jejuni
GCA_006346205.1	7230	53876	0	54322	99.90	99.95	0.99	99.90	99.95	0.99	53876.00	1.0e-26	NZ_CP006689.1	1385724	Campylobacter jejuni subsp. jejuni NCTC 11168-GSv, complete genome	cellular organisms; Bacteria; Proteobacteria; delta/epsilon subdivisions; Epsilonproteobacteria; Campylobacterales; Campylobacteraceae; Campylobacter; Campylobacter jejuni; Campylobacter jejuni subsp. jejuni; Campylobacter jejuni subsp. jejuni NCTC 11168 = ATCC 700819; Campylobacter jejuni subsp. jejuni NCTC 11168-GSv	197	Campylobacter jejuni
GCA_001419525.1	18687	54027	0	55155	95.43	98.75	0.98	95.43	98.75	0.98	54026.30	1.0e-26	NC_022347.1	1273173	Campylobacter coli CVM N29710, complete genome	cellular organisms; Bacteria; Proteobacteria; delta/epsilon subdivisions; Epsilonproteobacteria; Campylobacterales; Campylobacteraceae; Campylobacter; Campylobacter coli; Campylobacter coli CVM N29710	195	Campylobacter coli
GCA_001419545.1	18687	53957	0	55155	94.11	98.59	0.98	94.11	98.59	0.98	53956.15	1.0e-26	NC_022347.1	1273173	Campylobacter coli CVM N29710, complete genome	cellular organisms; Bacteria; Proteobacteria; delta/epsilon subdivisions; Epsilonproteobacteria; Campylobacterales; Campylobacteraceae; Campylobacter; Campylobacter coli; Campylobacter coli CVM N29710	195	Campylobacter coli
GCA_001419555.1	18837	49252	1	59839	83.38	83.13	0.82	83.38	83.13	0.82	49248.77	1.0e-26	NZ_CP007183.1	1183378	Campylobacter coli RM1875, complete genome	cellular organisms; Bacteria; Proteobacteria; delta/epsilon subdivisions; Epsilonproteobacteria; Campylobacterales; Campylobacteraceae; Campylobacter; Campylobacter coli; Campylobacter coli RM1875	195	Campylobacter coli
GCA_001419585.1	13116	54496	0	55711	94.21	98.61	0.98	94.21	98.61	0.98	54495.09	1.0e-26	NZ_CP007179.1	1183380	Campylobacter coli RM5611, complete genome	cellular organisms; Bacteria; Proteobacteria; delta/epsilon subdivisions; Epsilonproteobacteria; Campylobacterales; Campylobacteraceae; Campylobacter; Campylobacter coli; Campylobacter coli RM5611	195	Campylobacter coli
GCA_001419605.1	13116	53391	0	55711	90.42	96.69	0.96	90.42	96.69	0.96	53389.34	1.0e-26	NZ_CP007179.1	1183380	Campylobacter coli RM5611, complete genome	cellular organisms; Bacteria; Proteobacteria; delta/epsilon subdivisions; Epsilonproteobacteria; Campylobacterales; Campylobacteraceae; Campylobacter; Campylobacter coli; Campylobacter coli RM5611	195	Campylobacter coli
GCA_007720645.1	15217	54815	0	55173	99.90	99.77	0.99	99.90	99.77	0.99	54814.99	1.0e-26	NZ_CP012224.1	197	Campylobacter jejuni strain CJ066CC508, complete genome	cellular organisms; Bacteria; Proteobacteria; delta/epsilon subdivisions; Epsilonproteobacteria; Campylobacterales; Campylobacteraceae; Campylobacter; Campylobacter jejuni	197	Campylobacter jejuni
GCA_010012465.2	15217	54701	0	55173	99.90	99.61	0.99	99.90	99.61	0.99	54700.99	1.0e-26	NZ_CP012224.1	197	Campylobacter jejuni strain CJ066CC508, complete genome	cellular organisms; Bacteria; Proteobacteria; delta/epsilon subdivisions; Epsilonproteobacteria; Campylobacterales; Campylobacteraceae; Campylobacter; Campylobacter jejuni	197	Campylobacter jejuni
GCA_010996505.1	12070	54011	0	54372	99.90	99.74	0.99	99.90	99.74	0.99	54010.99	1.0e-26	NZ_CP010506.1	197	Campylobacter jejuni strain CJ677CC527, complete genome	cellular organisms; Bacteria; Proteobacteria; delta/epsilon subdivisions; Epsilonproteobacteria; Campylobacterales; Campylobacteraceae; Campylobacter; Campylobacter jejuni	197	Campylobacter jejuni
GCA_014513405.1	5777	53950	0	54618	99.90	99.75	0.99	99.90	99.75	0.99	53949.99	1.0e-26	NZ_CP008787.1	32022	Campylobacter jejuni subsp. jejuni strain MTVDSCj20, complete genome	cellular organisms; Bacteria; Proteobacteria; delta/epsilon subdivisions; Epsilonproteobacteria; Campylobacterales; Campylobacteraceae; Campylobacter; Campylobacter jejuni; Campylobacter jejuni subsp. jejuni	197	Campylobacter jejuni
GCA_014944005.1	15217	54760	0	55173	99.90	99.69	0.99	99.90	99.69	0.99	54759.99	1.0e-26	NZ_CP012224.1	197	Campylobacter jejuni strain CJ066CC508, complete genome	cellular organisms; Bacteria; Proteobacteria; delta/epsilon subdivisions; Epsilonproteobacteria; Campylobacterales; Campylobacteraceae; Campylobacter; Campylobacter jejuni	197	Campylobacter jejuni
GCA_015831895.1	22849	52274	0	52921	99.90	99.89	0.99	99.90	99.89	0.99	52273.99	1.0e-26	NZ_CP063357.1	197	Campylobacter jejuni strain R4B202 chromosome, complete genome	cellular organisms; Bacteria; Proteobacteria; delta/epsilon subdivisions; Epsilonproteobacteria; Campylobacterales; Campylobacteraceae; Campylobacter; Campylobacter jejuni	197	Campylobacter jejuni
GCA_004806295.1	8036	54598	0	54667	99.90	99.72	1.00	99.90	99.72	1.00	54597.98	1.0e-26	NZ_CP017031.1	32022	Campylobacter jejuni subsp. jejuni strain MTVDSCj07 chromosome, complete genome	cellular organisms; Bacteria; Proteobacteria; delta/epsilon subdivisions; Epsilonproteobacteria; Campylobacterales; Campylobacteraceae; Campylobacter; Campylobacter jejuni; Campylobacter jejuni subsp. jejuni	197	Campylobacter jejuni
GCA_004885245.1	8036	54714	0	54667	99.90	99.59	1.00	99.90	99.59	1.00	54713.99	1.0e-26	NZ_CP017031.1	32022	Campylobacter jejuni subsp. jejuni strain MTVDSCj07 chromosome, complete genome	cellular organisms; Bacteria; Proteobacteria; delta/epsilon subdivisions; Epsilonproteobacteria; Campylobacterales; Campylobacteraceae; Campylobacter; Campylobacter jejuni; Campylobacter jejuni subsp. jejuni	197	Campylobacter jejuni
GCA_001441745.1	11080	51158	1	66965	81.16	82.12	0.76	81.16	82.12	0.76	51154.00	1.0e-26	NZ_CP019977.1	195	Campylobacter coli strain aerotolerant OR12, complete genome	cellular organisms; Bacteria; Proteobacteria; delta/epsilon subdivisions; Epsilonproteobacteria; Campylobacterales; Campylobacteraceae; Campylobacter; Campylobacter coli	195	Campylobacter coli
GCA_005027355.1	8036	54697	0	54667	99.90	99.70	1.00	99.90	99.70	1.00	54696.98	1.0e-26	NZ_CP017031.1	32022	Campylobacter jejuni subsp. jejuni strain MTVDSCj07 chromosome, complete genome	cellular organisms; Bacteria; Proteobacteria; delta/epsilon subdivisions; Epsilonproteobacteria; Campylobacterales; Campylobacteraceae; Campylobacter; Campylobacter jejuni; Campylobacter jejuni subsp. jejuni	197	Campylobacter jejuni
GCA_001441765.1	10133	51096	1	55887	81.86	91.80	0.91	81.86	91.80	0.91	51092.69	1.0e-26	NZ_CP017871.1	195	Campylobacter coli strain BP3183 chromosome, complete genome	cellular organisms; Bacteria; Proteobacteria; delta/epsilon subdivisions; Epsilonproteobacteria; Campylobacterales; Campylobacteraceae; Campylobacter; Campylobacter coli	195	Campylobacter coli
GCA_001441815.1	11080	49704	1	66965	82.71	79.78	0.74	82.71	79.78	0.74	49700.58	1.0e-26	NZ_CP019977.1	195	Campylobacter coli strain aerotolerant OR12, complete genome	cellular organisms; Bacteria; Proteobacteria; delta/epsilon subdivisions; Epsilonproteobacteria; Campylobacterales; Campylobacteraceae; Campylobacter; Campylobacter coli	195	Campylobacter coli
GCA_001441825.1	11080	47100	1	66965	81.88	75.77	0.70	81.88	75.77	0.70	47096.46	1.0e-26	NZ_CP019977.1	195	Campylobacter coli strain aerotolerant OR12, complete genome	cellular organisms; Bacteria; Proteobacteria; delta/epsilon subdivisions; Epsilonproteobacteria; Campylobacterales; Campylobacteraceae; Campylobacter; Campylobacter coli	195	Campylobacter coli
GCA_001441845.1	14308	54061	0	56057	95.19	96.70	0.96	95.19	96.70	0.96	54060.24	1.0e-26	NZ_CP017878.1	195	Campylobacter coli strain BG2108 chromosome, complete genome	cellular organisms; Bacteria; Proteobacteria; delta/epsilon subdivisions; Epsilonproteobacteria; Campylobacterales; Campylobacteraceae; Campylobacter; Campylobacter coli	195	Campylobacter coli
GCA_001441895.1	2779	50392	1	59266	82.11	86.10	0.85	82.11	86.10	0.85	50388.42	1.0e-26	NZ_CP017025.1	195	Campylobacter coli strain 14983A chromosome, complete genome	cellular organisms; Bacteria; Proteobacteria; delta/epsilon subdivisions; Epsilonproteobacteria; Campylobacterales; Campylobacteraceae; Campylobacter; Campylobacter coli	195	Campylobacter coli
GCA_001441905.1	10133	50645	1	55887	82.85	90.93	0.91	82.85	90.93	0.91	50641.69	1.0e-26	NZ_CP017871.1	195	Campylobacter coli strain BP3183 chromosome, complete genome	cellular organisms; Bacteria; Proteobacteria; delta/epsilon subdivisions; Epsilonproteobacteria; Campylobacterales; Campylobacteraceae; Campylobacter; Campylobacter coli	195	Campylobacter coli
GCA_001441915.1	14308	53238	0	56057	98.41	95.22	0.95	98.41	95.22	0.95	53237.73	1.0e-26	NZ_CP017878.1	195	Campylobacter coli strain BG2108 chromosome, complete genome	cellular organisms; Bacteria; Proteobacteria; delta/epsilon subdivisions; Epsilonproteobacteria; Campylobacterales; Campylobacteraceae; Campylobacter; Campylobacter coli	195	Campylobacter coli
GCA_001441955.1	11080	49746	1	66965	77.88	80.03	0.74	77.88	80.03	0.74	49741.33	1.0e-26	NZ_CP019977.1	195	Campylobacter coli strain aerotolerant OR12, complete genome	cellular organisms; Bacteria; Proteobacteria; delta/epsilon subdivisions; Epsilonproteobacteria; Campylobacterales; Campylobacteraceae; Campylobacter; Campylobacter coli	195	Campylobacter coli
GCA_001441965.1	11862	49551	0	55347	87.87	90.15	0.90	87.87	90.15	0.90	49548.85	1.0e-26	NZ_CP046317.1	195	Campylobacter coli strain FDAARGOS_735 chromosome, complete genome	cellular organisms; Bacteria; Proteobacteria; delta/epsilon subdivisions; Epsilonproteobacteria; Campylobacterales; Campylobacteraceae; Campylobacter; Campylobacter coli	195	Campylobacter coli
GCA_001441975.1	10398	48411	1	62499	82.00	79.63	0.77	82.00	79.63	0.77	48407.42	1.0e-26	NZ_CP028187.1	195	Campylobacter coli strain CFSAN054106 chromosome, complete genome	cellular organisms; Bacteria; Proteobacteria; delta/epsilon subdivisions; Epsilonproteobacteria; Campylobacterales; Campylobacteraceae; Campylobacter; Campylobacter coli	195	Campylobacter coli
GCA_001442015.1	11080	49052	1	66965	81.00	78.75	0.73	81.00	78.75	0.73	49048.12	1.0e-26	NZ_CP019977.1	195	Campylobacter coli strain aerotolerant OR12, complete genome	cellular organisms; Bacteria; Proteobacteria; delta/epsilon subdivisions; Epsilonproteobacteria; Campylobacterales; Campylobacteraceae; Campylobacter; Campylobacter coli	195	Campylobacter coli
GCA_005103525.1	8036	54528	0	54667	99.90	99.74	1.00	99.90	99.74	1.00	54527.98	1.0e-26	NZ_CP017031.1	32022	Campylobacter jejuni subsp. jejuni strain MTVDSCj07 chromosome, complete genome	cellular organisms; Bacteria; Proteobacteria; delta/epsilon subdivisions; Epsilonproteobacteria; Campylobacterales; Campylobacteraceae; Campylobacter; Campylobacter jejuni; Campylobacter jejuni subsp. jejuni	197	Campylobacter jejuni
GCA_001442035.1	11080	51503	0	66965	86.10	82.84	0.77	86.10	82.84	0.77	51500.33	1.0e-26	NZ_CP019977.1	195	Campylobacter coli strain aerotolerant OR12, complete genome	cellular organisms; Bacteria; Proteobacteria; delta/epsilon subdivisions; Epsilonproteobacteria; Campylobacterales; Campylobacteraceae; Campylobacter; Campylobacter coli	195	Campylobacter coli
GCA_001442045.1	11080	50046	1	66965	81.61	80.40	0.75	81.61	80.40	0.75	50042.16	1.0e-26	NZ_CP019977.1	195	Campylobacter coli strain aerotolerant OR12, complete genome	cellular organisms; Bacteria; Proteobacteria; delta/epsilon subdivisions; Epsilonproteobacteria; Campylobacterales; Campylobacteraceae; Campylobacter; Campylobacter coli	195	Campylobacter coli
GCA_001442095.1	18837	47324	1	59839	81.61	79.73	0.79	81.61	79.73	0.79	47320.51	1.0e-26	NZ_CP007183.1	1183378	Campylobacter coli RM1875, complete genome	cellular organisms; Bacteria; Proteobacteria; delta/epsilon subdivisions; Epsilonproteobacteria; Campylobacterales; Campylobacteraceae; Campylobacter; Campylobacter coli; Campylobacter coli RM1875	195	Campylobacter coli
GCA_001442175.1	33	48743	0	55007	85.57	88.52	0.89	85.57	88.52	0.89	48740.53	1.0e-26	NZ_CP017868.1	195	Campylobacter coli strain MG1116, complete genome	cellular organisms; Bacteria; Proteobacteria; delta/epsilon subdivisions; Epsilonproteobacteria; Campylobacterales; Campylobacteraceae; Campylobacter; Campylobacter coli	195	Campylobacter coli
GCA_005112285.1	4544	55128	0	55355	99.90	99.76	1.00	99.90	99.76	1.00	55127.98	1.0e-26	NZ_CP007192.1	197	Campylobacter jejuni strain NS4-5-1, complete genome	cellular organisms; Bacteria; Proteobacteria; delta/epsilon subdivisions; Epsilonproteobacteria; Campylobacterales; Campylobacteraceae; Campylobacter; Campylobacter jejuni	197	Campylobacter jejuni
GCA_001442195.1	6650	49801	0	60776	83.69	89.33	0.82	83.69	89.33	0.82	49798.10	1.0e-26	NZ_CP017875.1	195	Campylobacter coli strain ZV1224 chromosome, complete genome	cellular organisms; Bacteria; Proteobacteria; delta/epsilon subdivisions; Epsilonproteobacteria; Campylobacterales; Campylobacteraceae; Campylobacter; Campylobacter coli	195	Campylobacter coli
GCA_001442235.1	8034	50461	0	55519	83.17	91.71	0.91	83.17	91.71	0.91	50458.01	1.0e-26	NZ_CP035927.1	195	Campylobacter coli strain RM2228 chromosome, complete genome	cellular organisms; Bacteria; Proteobacteria; delta/epsilon subdivisions; Epsilonproteobacteria; Campylobacterales; Campylobacteraceae; Campylobacter; Campylobacter coli	195	Campylobacter coli
GCA_005341645.1	8036	54831	0	54667	99.90	99.74	1.00	99.90	99.74	1.00	54830.99	1.0e-26	NZ_CP017031.1	32022	Campylobacter jejuni subsp. jejuni strain MTVDSCj07 chromosome, complete genome	cellular organisms; Bacteria; Proteobacteria; delta/epsilon subdivisions; Epsilonproteobacteria; Campylobacterales; Campylobacteraceae; Campylobacter; Campylobacter jejuni; Campylobacter jejuni subsp. jejuni	197	Campylobacter jejuni
GCA_001442265.1	11862	48996	0	55347	84.87	89.42	0.89	84.87	89.42	0.89	48993.46	1.0e-26	NZ_CP046317.1	195	Campylobacter coli strain FDAARGOS_735 chromosome, complete genome	cellular organisms; Bacteria; Proteobacteria; delta/epsilon subdivisions; Epsilonproteobacteria; Campylobacterales; Campylobacteraceae; Campylobacter; Campylobacter coli	195	Campylobacter coli
GCA_007944185.1	4544	55314	0	55355	99.90	98.14	1.00	99.90	98.14	1.00	55313.98	1.0e-26	NZ_CP007192.1	197	Campylobacter jejuni strain NS4-5-1, complete genome	cellular organisms; Bacteria; Proteobacteria; delta/epsilon subdivisions; Epsilonproteobacteria; Campylobacterales; Campylobacteraceae; Campylobacter; Campylobacter jejuni	197	Campylobacter jejuni
GCA_001442305.1	1763	49630	1	57993	84.14	86.76	0.86	84.14	86.76	0.86	49626.95	1.0e-26	NZ_CP044175.1	195	Campylobacter coli strain AR-0411 chromosome, complete genome	cellular organisms; Bacteria; Proteobacteria; delta/epsilon subdivisions; Epsilonproteobacteria; Campylobacterales; Campylobacteraceae; Campylobacter; Campylobacter coli	195	Campylobacter coli
GCA_007947005.1	4544	55225	0	55355	99.90	99.08	1.00	99.90	99.08	1.00	55224.98	1.0e-26	NZ_CP007192.1	197	Campylobacter jejuni strain NS4-5-1, complete genome	cellular organisms; Bacteria; Proteobacteria; delta/epsilon subdivisions; Epsilonproteobacteria; Campylobacterales; Campylobacteraceae; Campylobacter; Campylobacter jejuni	197	Campylobacter jejuni
GCA_001442345.1	14308	53114	0	56057	98.42	95.04	0.95	98.42	95.04	0.95	53113.73	1.0e-26	NZ_CP017878.1	195	Campylobacter coli strain BG2108 chromosome, complete genome	cellular organisms; Bacteria; Proteobacteria; delta/epsilon subdivisions; Epsilonproteobacteria; Campylobacterales; Campylobacteraceae; Campylobacter; Campylobacter coli	195	Campylobacter coli
GCA_001442375.1	2779	50969	1	59266	81.28	87.11	0.86	81.28	87.11	0.86	50965.26	1.0e-26	NZ_CP017025.1	195	Campylobacter coli strain 14983A chromosome, complete genome	cellular organisms; Bacteria; Proteobacteria; delta/epsilon subdivisions; Epsilonproteobacteria; Campylobacterales; Campylobacteraceae; Campylobacter; Campylobacter coli	195	Campylobacter coli
GCA_001442395.1	10133	50873	1	55887	82.93	91.37	0.91	82.93	91.37	0.91	50869.69	1.0e-26	NZ_CP017871.1	195	Campylobacter coli strain BP3183 chromosome, complete genome	cellular organisms; Bacteria; Proteobacteria; delta/epsilon subdivisions; Epsilonproteobacteria; Campylobacterales; Campylobacteraceae; Campylobacter; Campylobacter coli	195	Campylobacter coli
GCA_001442405.1	6650	50167	0	60776	85.94	90.07	0.83	85.94	90.07	0.83	50164.52	1.0e-26	NZ_CP017875.1	195	Campylobacter coli strain ZV1224 chromosome, complete genome	cellular organisms; Bacteria; Proteobacteria; delta/epsilon subdivisions; Epsilonproteobacteria; Campylobacterales; Campylobacteraceae; Campylobacter; Campylobacter coli	195	Campylobacter coli
GCA_001442435.1	4508	52840	0	56213	84.15	94.53	0.94	84.15	94.53	0.94	52837.10	1.0e-26	NZ_CP025281.1	195	Campylobacter coli strain YH503 chromosome, complete genome	cellular organisms; Bacteria; Proteobacteria; delta/epsilon subdivisions; Epsilonproteobacteria; Campylobacterales; Campylobacteraceae; Campylobacter; Campylobacter coli	195	Campylobacter coli
GCA_001442455.1	1787	53702	0	55297	96.13	98.17	0.97	96.13	98.17	0.97	53701.41	1.0e-26	NZ_CP061537.1	195	Campylobacter coli strain PSU-32 chromosome, complete genome	cellular organisms; Bacteria; Proteobacteria; delta/epsilon subdivisions; Epsilonproteobacteria; Campylobacterales; Campylobacteraceae; Campylobacter; Campylobacter coli	195	Campylobacter coli
GCA_008206105.1	16485	54808	0	54730	99.90	97.28	1.00	99.90	97.28	1.00	54807.99	1.0e-26	NZ_CP012210.1	197	Campylobacter jejuni strain CJ515CC45, complete genome	cellular organisms; Bacteria; Proteobacteria; delta/epsilon subdivisions; Epsilonproteobacteria; Campylobacterales; Campylobacteraceae; Campylobacter; Campylobacter jejuni	197	Campylobacter jejuni
GCA_001483985.1	17255	59176	0	59176	100.00	100.00	1.00	100.00	100.00	1.00	59176.00	1.0e-26	NZ_CP010995.1	1244531	Campylobacter iguaniorum strain 2463D, complete genome	cellular organisms; Bacteria; Proteobacteria; delta/epsilon subdivisions; Epsilonproteobacteria; Campylobacterales; Campylobacteraceae; Campylobacter; Campylobacter iguaniorum	1244531	Campylobacter iguaniorum
GCA_001484645.1	22057	56255	0	56255	100.00	100.00	1.00	100.00	100.00	1.00	56255.00	1.0e-26	NZ_CP010953.1	1244529	Campylobacter fetus subsp. testudinum Sp3 chromosome, complete genome	cellular organisms; Bacteria; Proteobacteria; delta/epsilon subdivisions; Epsilonproteobacteria; Campylobacterales; Campylobacteraceae; Campylobacter; Campylobacter fetus; Campylobacter fetus subsp. testudinum; Campylobacter fetus subsp. testudinum Sp3	196	Campylobacter fetus
GCA_001486805.1	12824	42833	0	54450	76.94	79.38	0.79	76.94	79.38	0.79	42830.09	1.0e-26	NZ_CP040464.1	91352	Campylobacter hyointestinalis subsp. hyointestinalis strain S12 chromosome, complete genome	cellular organisms; Bacteria; Proteobacteria; delta/epsilon subdivisions; Epsilonproteobacteria; Campylobacterales; Campylobacteraceae; Campylobacter; Campylobacter hyointestinalis; Campylobacter hyointestinalis subsp. hyointestinalis	198	Campylobacter hyointestinalis
GCA_001486965.1	12824	40230	1	54450	68.78	74.30	0.74	68.78	74.30	0.74	40226.06	1.0e-26	NZ_CP040464.1	91352	Campylobacter hyointestinalis subsp. hyointestinalis strain S12 chromosome, complete genome	cellular organisms; Bacteria; Proteobacteria; delta/epsilon subdivisions; Epsilonproteobacteria; Campylobacterales; Campylobacteraceae; Campylobacter; Campylobacter hyointestinalis; Campylobacter hyointestinalis subsp. hyointestinalis	198	Campylobacter hyointestinalis
GCA_001487085.1	12824	42946	1	54450	68.79	79.41	0.79	68.79	79.41	0.79	42942.61	1.0e-26	NZ_CP040464.1	91352	Campylobacter hyointestinalis subsp. hyointestinalis strain S12 chromosome, complete genome	cellular organisms; Bacteria; Proteobacteria; delta/epsilon subdivisions; Epsilonproteobacteria; Campylobacterales; Campylobacteraceae; Campylobacter; Campylobacter hyointestinalis; Campylobacter hyointestinalis subsp. hyointestinalis	198	Campylobacter hyointestinalis
GCA_001487185.1	9623	53709	0	54740	99.11	99.00	0.98	99.11	99.00	0.98	53708.85	1.0e-26	NZ_CP011015.1	195	Campylobacter coli strain FB1, complete genome	cellular organisms; Bacteria; Proteobacteria; delta/epsilon subdivisions; Epsilonproteobacteria; Campylobacterales; Campylobacteraceae; Campylobacter; Campylobacter coli	195	Campylobacter coli
GCA_001487225.1	14308	48952	0	56057	87.86	87.52	0.87	87.86	87.52	0.87	48949.93	1.0e-26	NZ_CP017878.1	195	Campylobacter coli strain BG2108 chromosome, complete genome	cellular organisms; Bacteria; Proteobacteria; delta/epsilon subdivisions; Epsilonproteobacteria; Campylobacterales; Campylobacteraceae; Campylobacter; Campylobacter coli	195	Campylobacter coli
GCA_001487265.1	11080	50208	0	66965	89.24	80.94	0.75	89.24	80.94	0.75	50205.82	1.0e-26	NZ_CP019977.1	195	Campylobacter coli strain aerotolerant OR12, complete genome	cellular organisms; Bacteria; Proteobacteria; delta/epsilon subdivisions; Epsilonproteobacteria; Campylobacterales; Campylobacteraceae; Campylobacter; Campylobacter coli	195	Campylobacter coli
GCA_001487285.1	20500	49197	0	55517	89.68	89.68	0.89	89.68	89.68	0.89	49195.20	1.0e-26	NZ_CP066027.1	195	Campylobacter coli strain FDAARGOS_1028 chromosome, complete genome	cellular organisms; Bacteria; Proteobacteria; delta/epsilon subdivisions; Epsilonproteobacteria; Campylobacterales; Campylobacteraceae; Campylobacter; Campylobacter coli	195	Campylobacter coli
GCA_001487305.1	11080	21756	2	66965	35.91	34.92	0.32	35.91	34.92	0.32	21747.95	1.0e-26	NZ_CP019977.1	195	Campylobacter coli strain aerotolerant OR12, complete genome	cellular organisms; Bacteria; Proteobacteria; delta/epsilon subdivisions; Epsilonproteobacteria; Campylobacterales; Campylobacteraceae; Campylobacter; Campylobacter coli	195	Campylobacter coli
GCA_001487325.1	9623	49561	0	54740	89.20	91.39	0.91	89.20	91.39	0.91	49559.24	1.0e-26	NZ_CP011015.1	195	Campylobacter coli strain FB1, complete genome	cellular organisms; Bacteria; Proteobacteria; delta/epsilon subdivisions; Epsilonproteobacteria; Campylobacterales; Campylobacteraceae; Campylobacter; Campylobacter coli	195	Campylobacter coli
GCA_001487345.1	11080	49813	1	66965	80.41	80.39	0.74	80.41	80.39	0.74	49809.18	1.0e-26	NZ_CP019977.1	195	Campylobacter coli strain aerotolerant OR12, complete genome	cellular organisms; Bacteria; Proteobacteria; delta/epsilon subdivisions; Epsilonproteobacteria; Campylobacterales; Campylobacteraceae; Campylobacter; Campylobacter coli	195	Campylobacter coli
GCA_001487365.1	11080	36058	1	66965	61.66	57.95	0.54	61.66	57.95	0.54	36052.59	1.0e-26	NZ_CP019977.1	195	Campylobacter coli strain aerotolerant OR12, complete genome	cellular organisms; Bacteria; Proteobacteria; delta/epsilon subdivisions; Epsilonproteobacteria; Campylobacterales; Campylobacteraceae; Campylobacter; Campylobacter coli	195	Campylobacter coli
GCA_001487385.1	20500	49224	0	55517	89.67	89.71	0.89	89.67	89.71	0.89	49222.20	1.0e-26	NZ_CP066027.1	195	Campylobacter coli strain FDAARGOS_1028 chromosome, complete genome	cellular organisms; Bacteria; Proteobacteria; delta/epsilon subdivisions; Epsilonproteobacteria; Campylobacterales; Campylobacteraceae; Campylobacter; Campylobacter coli	195	Campylobacter coli
GCA_001487405.1	20500	49185	0	55517	89.68	89.68	0.89	89.68	89.68	0.89	49183.20	1.0e-26	NZ_CP066027.1	195	Campylobacter coli strain FDAARGOS_1028 chromosome, complete genome	cellular organisms; Bacteria; Proteobacteria; delta/epsilon subdivisions; Epsilonproteobacteria; Campylobacterales; Campylobacteraceae; Campylobacter; Campylobacter coli	195	Campylobacter coli
GCA_001487425.1	1763	53234	0	57993	89.18	92.96	0.92	89.18	92.96	0.92	53231.90	1.0e-26	NZ_CP044175.1	195	Campylobacter coli strain AR-0411 chromosome, complete genome	cellular organisms; Bacteria; Proteobacteria; delta/epsilon subdivisions; Epsilonproteobacteria; Campylobacterales; Campylobacteraceae; Campylobacter; Campylobacter coli	195	Campylobacter coli
GCA_001487455.1	11862	48903	0	55347	89.16	89.25	0.88	89.16	89.25	0.88	48901.11	1.0e-26	NZ_CP046317.1	195	Campylobacter coli strain FDAARGOS_735 chromosome, complete genome	cellular organisms; Bacteria; Proteobacteria; delta/epsilon subdivisions; Epsilonproteobacteria; Campylobacterales; Campylobacteraceae; Campylobacter; Campylobacter coli	195	Campylobacter coli
GCA_001487475.1	11080	33621	1	66965	59.02	54.09	0.50	59.02	54.09	0.50	33615.56	1.0e-26	NZ_CP019977.1	195	Campylobacter coli strain aerotolerant OR12, complete genome	cellular organisms; Bacteria; Proteobacteria; delta/epsilon subdivisions; Epsilonproteobacteria; Campylobacterales; Campylobacteraceae; Campylobacter; Campylobacter coli	195	Campylobacter coli
GCA_001487495.1	11862	49240	0	55347	89.74	89.79	0.89	89.74	89.79	0.89	49238.23	1.0e-26	NZ_CP046317.1	195	Campylobacter coli strain FDAARGOS_735 chromosome, complete genome	cellular organisms; Bacteria; Proteobacteria; delta/epsilon subdivisions; Epsilonproteobacteria; Campylobacterales; Campylobacteraceae; Campylobacter; Campylobacter coli	195	Campylobacter coli
GCA_001487515.1	11080	34155	1	66965	58.41	55.03	0.51	58.41	55.03	0.51	34149.42	1.0e-26	NZ_CP019977.1	195	Campylobacter coli strain aerotolerant OR12, complete genome	cellular organisms; Bacteria; Proteobacteria; delta/epsilon subdivisions; Epsilonproteobacteria; Campylobacterales; Campylobacteraceae; Campylobacter; Campylobacter coli	195	Campylobacter coli
GCA_001487555.1	4823	49993	0	56538	85.18	89.15	0.88	85.18	89.15	0.88	49990.48	1.0e-26	NZ_CP040239.1	195	Campylobacter coli strain S9 chromosome, complete genome	cellular organisms; Bacteria; Proteobacteria; delta/epsilon subdivisions; Epsilonproteobacteria; Campylobacterales; Campylobacteraceae; Campylobacter; Campylobacter coli	195	Campylobacter coli
GCA_001487575.1	18837	48627	0	59839	85.97	81.96	0.81	85.97	81.96	0.81	48624.38	1.0e-26	NZ_CP007183.1	1183378	Campylobacter coli RM1875, complete genome	cellular organisms; Bacteria; Proteobacteria; delta/epsilon subdivisions; Epsilonproteobacteria; Campylobacterales; Campylobacteraceae; Campylobacter; Campylobacter coli; Campylobacter coli RM1875	195	Campylobacter coli
GCA_001487595.1	11862	15598	2	55347	29.62	28.44	0.28	29.62	28.44	0.28	15591.79	1.0e-26	NZ_CP046317.1	195	Campylobacter coli strain FDAARGOS_735 chromosome, complete genome	cellular organisms; Bacteria; Proteobacteria; delta/epsilon subdivisions; Epsilonproteobacteria; Campylobacterales; Campylobacteraceae; Campylobacter; Campylobacter coli	195	Campylobacter coli
GCA_001487615.1	8034	49215	0	55519	89.66	89.70	0.89	89.66	89.70	0.89	49213.20	1.0e-26	NZ_CP035927.1	195	Campylobacter coli strain RM2228 chromosome, complete genome	cellular organisms; Bacteria; Proteobacteria; delta/epsilon subdivisions; Epsilonproteobacteria; Campylobacterales; Campylobacteraceae; Campylobacter; Campylobacter coli	195	Campylobacter coli
GCA_001487635.1	21431	49906	0	59944	88.62	85.25	0.83	88.62	85.25	0.83	49904.04	1.0e-26	NZ_CP076513.1	195	Campylobacter coli strain R19.1157 chromosome, complete genome	cellular organisms; Bacteria; Proteobacteria; delta/epsilon subdivisions; Epsilonproteobacteria; Campylobacterales; Campylobacteraceae; Campylobacter; Campylobacter coli	195	Campylobacter coli
GCA_001487655.1	20500	49246	0	55517	89.68	89.72	0.89	89.68	89.72	0.89	49244.20	1.0e-26	NZ_CP066027.1	195	Campylobacter coli strain FDAARGOS_1028 chromosome, complete genome	cellular organisms; Bacteria; Proteobacteria; delta/epsilon subdivisions; Epsilonproteobacteria; Campylobacterales; Campylobacteraceae; Campylobacter; Campylobacter coli	195	Campylobacter coli
GCA_001487675.1	14308	49026	0	56057	90.14	87.47	0.87	90.14	87.47	0.87	49024.26	1.0e-26	NZ_CP017878.1	195	Campylobacter coli strain BG2108 chromosome, complete genome	cellular organisms; Bacteria; Proteobacteria; delta/epsilon subdivisions; Epsilonproteobacteria; Campylobacterales; Campylobacteraceae; Campylobacter; Campylobacter coli	195	Campylobacter coli
GCA_001487695.1	10905	53834	0	54804	99.25	98.99	0.98	99.25	98.99	0.98	53833.87	1.0e-26	NZ_CP027638.1	195	Campylobacter coli strain meC0467 chromosome, complete genome	cellular organisms; Bacteria; Proteobacteria; delta/epsilon subdivisions; Epsilonproteobacteria; Campylobacterales; Campylobacteraceae; Campylobacter; Campylobacter coli	195	Campylobacter coli
GCA_001487715.1	11080	33579	1	66965	59.08	54.06	0.50	59.08	54.06	0.50	33573.59	1.0e-26	NZ_CP019977.1	195	Campylobacter coli strain aerotolerant OR12, complete genome	cellular organisms; Bacteria; Proteobacteria; delta/epsilon subdivisions; Epsilonproteobacteria; Campylobacterales; Campylobacteraceae; Campylobacter; Campylobacter coli	195	Campylobacter coli
GCA_001487735.1	11862	48910	0	55347	89.25	89.29	0.88	89.25	89.29	0.88	48908.13	1.0e-26	NZ_CP046317.1	195	Campylobacter coli strain FDAARGOS_735 chromosome, complete genome	cellular organisms; Bacteria; Proteobacteria; delta/epsilon subdivisions; Epsilonproteobacteria; Campylobacterales; Campylobacteraceae; Campylobacter; Campylobacter coli	195	Campylobacter coli
GCA_001487755.1	4823	50018	0	56538	85.24	89.16	0.88	85.24	89.16	0.88	50015.49	1.0e-26	NZ_CP040239.1	195	Campylobacter coli strain S9 chromosome, complete genome	cellular organisms; Bacteria; Proteobacteria; delta/epsilon subdivisions; Epsilonproteobacteria; Campylobacterales; Campylobacteraceae; Campylobacter; Campylobacter coli	195	Campylobacter coli
GCA_001487795.1	14308	48826	0	56057	85.36	87.27	0.87	85.36	87.27	0.87	48823.49	1.0e-26	NZ_CP017878.1	195	Campylobacter coli strain BG2108 chromosome, complete genome	cellular organisms; Bacteria; Proteobacteria; delta/epsilon subdivisions; Epsilonproteobacteria; Campylobacterales; Campylobacteraceae; Campylobacter; Campylobacter coli	195	Campylobacter coli
GCA_001487815.1	18837	59249	0	59839	96.34	99.87	0.99	96.34	99.87	0.99	59248.47	1.0e-26	NZ_CP007183.1	1183378	Campylobacter coli RM1875, complete genome	cellular organisms; Bacteria; Proteobacteria; delta/epsilon subdivisions; Epsilonproteobacteria; Campylobacterales; Campylobacteraceae; Campylobacter; Campylobacter coli; Campylobacter coli RM1875	195	Campylobacter coli
GCA_001487835.1	11862	48908	0	55347	89.22	89.26	0.88	89.22	89.26	0.88	48906.13	1.0e-26	NZ_CP046317.1	195	Campylobacter coli strain FDAARGOS_735 chromosome, complete genome	cellular organisms; Bacteria; Proteobacteria; delta/epsilon subdivisions; Epsilonproteobacteria; Campylobacterales; Campylobacteraceae; Campylobacter; Campylobacter coli	195	Campylobacter coli
GCA_001487855.1	11080	51401	0	66965	89.00	82.86	0.77	89.00	82.86	0.77	51398.72	1.0e-26	NZ_CP019977.1	195	Campylobacter coli strain aerotolerant OR12, complete genome	cellular organisms; Bacteria; Proteobacteria; delta/epsilon subdivisions; Epsilonproteobacteria; Campylobacterales; Campylobacteraceae; Campylobacter; Campylobacter coli	195	Campylobacter coli
GCA_001487875.1	11080	51244	0	66965	88.78	82.66	0.77	88.78	82.66	0.77	51241.67	1.0e-26	NZ_CP019977.1	195	Campylobacter coli strain aerotolerant OR12, complete genome	cellular organisms; Bacteria; Proteobacteria; delta/epsilon subdivisions; Epsilonproteobacteria; Campylobacterales; Campylobacteraceae; Campylobacter; Campylobacter coli	195	Campylobacter coli
GCA_001487935.1	1611	46043	1	60236	79.88	78.46	0.76	79.88	78.46	0.76	46039.32	1.0e-26	NZ_CP007181.1	1183379	Campylobacter coli RM4661, complete genome	cellular organisms; Bacteria; Proteobacteria; delta/epsilon subdivisions; Epsilonproteobacteria; Campylobacterales; Campylobacteraceae; Campylobacter; Campylobacter coli; Campylobacter coli RM4661	195	Campylobacter coli
GCA_001487955.1	11080	36171	1	66965	61.56	57.39	0.54	61.56	57.39	0.54	36165.49	1.0e-26	NZ_CP019977.1	195	Campylobacter coli strain aerotolerant OR12, complete genome	cellular organisms; Bacteria; Proteobacteria; delta/epsilon subdivisions; Epsilonproteobacteria; Campylobacterales; Campylobacteraceae; Campylobacter; Campylobacter coli	195	Campylobacter coli
GCA_001487975.1	11080	51382	0	66965	88.99	82.85	0.77	88.99	82.85	0.77	51379.72	1.0e-26	NZ_CP019977.1	195	Campylobacter coli strain aerotolerant OR12, complete genome	cellular organisms; Bacteria; Proteobacteria; delta/epsilon subdivisions; Epsilonproteobacteria; Campylobacterales; Campylobacteraceae; Campylobacter; Campylobacter coli	195	Campylobacter coli
GCA_001487995.1	21431	48656	0	59944	89.56	83.26	0.81	89.56	83.26	0.81	48654.17	1.0e-26	NZ_CP076513.1	195	Campylobacter coli strain R19.1157 chromosome, complete genome	cellular organisms; Bacteria; Proteobacteria; delta/epsilon subdivisions; Epsilonproteobacteria; Campylobacterales; Campylobacteraceae; Campylobacter; Campylobacter coli	195	Campylobacter coli
GCA_001488035.1	9623	53691	0	54740	99.10	99.01	0.98	99.10	99.01	0.98	53690.85	1.0e-26	NZ_CP011015.1	195	Campylobacter coli strain FB1, complete genome	cellular organisms; Bacteria; Proteobacteria; delta/epsilon subdivisions; Epsilonproteobacteria; Campylobacterales; Campylobacteraceae; Campylobacter; Campylobacter coli	195	Campylobacter coli
GCA_001488055.1	9623	53488	0	54740	98.72	98.62	0.98	98.72	98.62	0.98	53487.78	1.0e-26	NZ_CP011015.1	195	Campylobacter coli strain FB1, complete genome	cellular organisms; Bacteria; Proteobacteria; delta/epsilon subdivisions; Epsilonproteobacteria; Campylobacterales; Campylobacteraceae; Campylobacter; Campylobacter coli	195	Campylobacter coli
GCA_001488075.1	11080	21213	2	66965	37.39	33.94	0.32	37.39	33.94	0.32	21205.82	1.0e-26	NZ_CP019977.1	195	Campylobacter coli strain aerotolerant OR12, complete genome	cellular organisms; Bacteria; Proteobacteria; delta/epsilon subdivisions; Epsilonproteobacteria; Campylobacterales; Campylobacteraceae; Campylobacter; Campylobacter coli	195	Campylobacter coli
GCA_001488095.1	6650	49222	1	60776	82.30	88.31	0.81	82.30	88.31	0.81	49218.83	1.0e-26	NZ_CP017875.1	195	Campylobacter coli strain ZV1224 chromosome, complete genome	cellular organisms; Bacteria; Proteobacteria; delta/epsilon subdivisions; Epsilonproteobacteria; Campylobacterales; Campylobacteraceae; Campylobacter; Campylobacter coli	195	Campylobacter coli
GCA_008207725.1	16485	54576	0	54730	99.90	96.83	1.00	99.90	96.83	1.00	54575.98	1.0e-26	NZ_CP012210.1	197	Campylobacter jejuni strain CJ515CC45, complete genome	cellular organisms; Bacteria; Proteobacteria; delta/epsilon subdivisions; Epsilonproteobacteria; Campylobacterales; Campylobacteraceae; Campylobacter; Campylobacter jejuni	197	Campylobacter jejuni
GCA_001488135.1	8034	49210	0	55519	89.67	89.71	0.89	89.67	89.71	0.89	49208.20	1.0e-26	NZ_CP035927.1	195	Campylobacter coli strain RM2228 chromosome, complete genome	cellular organisms; Bacteria; Proteobacteria; delta/epsilon subdivisions; Epsilonproteobacteria; Campylobacterales; Campylobacteraceae; Campylobacter; Campylobacter coli	195	Campylobacter coli
GCA_001488155.1	8034	49233	0	55519	89.68	89.70	0.89	89.68	89.70	0.89	49231.20	1.0e-26	NZ_CP035927.1	195	Campylobacter coli strain RM2228 chromosome, complete genome	cellular organisms; Bacteria; Proteobacteria; delta/epsilon subdivisions; Epsilonproteobacteria; Campylobacterales; Campylobacteraceae; Campylobacter; Campylobacter coli	195	Campylobacter coli
GCA_001488175.1	21431	36580	1	59944	60.51	62.44	0.61	60.51	62.44	0.61	36574.52	1.0e-26	NZ_CP076513.1	195	Campylobacter coli strain R19.1157 chromosome, complete genome	cellular organisms; Bacteria; Proteobacteria; delta/epsilon subdivisions; Epsilonproteobacteria; Campylobacterales; Campylobacteraceae; Campylobacter; Campylobacter coli	195	Campylobacter coli
GCA_001488195.1	11080	50208	0	66965	89.27	80.95	0.75	89.27	80.95	0.75	50205.83	1.0e-26	NZ_CP019977.1	195	Campylobacter coli strain aerotolerant OR12, complete genome	cellular organisms; Bacteria; Proteobacteria; delta/epsilon subdivisions; Epsilonproteobacteria; Campylobacterales; Campylobacteraceae; Campylobacter; Campylobacter coli	195	Campylobacter coli
GCA_001488215.1	11080	45809	1	66965	76.78	73.79	0.68	76.78	73.79	0.68	45804.32	1.0e-26	NZ_CP019977.1	195	Campylobacter coli strain aerotolerant OR12, complete genome	cellular organisms; Bacteria; Proteobacteria; delta/epsilon subdivisions; Epsilonproteobacteria; Campylobacterales; Campylobacteraceae; Campylobacter; Campylobacter coli	195	Campylobacter coli
GCA_001488295.1	11080	21658	2	66965	36.51	34.20	0.32	36.51	34.20	0.32	21650.28	1.0e-26	NZ_CP019977.1	195	Campylobacter coli strain aerotolerant OR12, complete genome	cellular organisms; Bacteria; Proteobacteria; delta/epsilon subdivisions; Epsilonproteobacteria; Campylobacterales; Campylobacteraceae; Campylobacter; Campylobacter coli	195	Campylobacter coli
GCA_001488335.1	11862	16100	2	55347	30.71	28.97	0.29	30.71	28.97	0.29	16093.97	1.0e-26	NZ_CP046317.1	195	Campylobacter coli strain FDAARGOS_735 chromosome, complete genome	cellular organisms; Bacteria; Proteobacteria; delta/epsilon subdivisions; Epsilonproteobacteria; Campylobacterales; Campylobacteraceae; Campylobacter; Campylobacter coli	195	Campylobacter coli
GCA_001488355.1	11080	49208	1	66965	80.18	78.91	0.73	80.18	78.91	0.73	49203.82	1.0e-26	NZ_CP019977.1	195	Campylobacter coli strain aerotolerant OR12, complete genome	cellular organisms; Bacteria; Proteobacteria; delta/epsilon subdivisions; Epsilonproteobacteria; Campylobacterales; Campylobacteraceae; Campylobacter; Campylobacter coli	195	Campylobacter coli
GCA_001488375.1	20843	15523	2	57040	29.81	27.41	0.27	29.81	27.41	0.27	15516.69	1.0e-26	NZ_CP076509.1	195	Campylobacter coli strain R18.1828 chromosome, complete genome	cellular organisms; Bacteria; Proteobacteria; delta/epsilon subdivisions; Epsilonproteobacteria; Campylobacterales; Campylobacteraceae; Campylobacter; Campylobacter coli	195	Campylobacter coli
GCA_001488415.1	11080	36486	1	66965	64.33	58.67	0.54	64.33	58.67	0.54	36481.06	1.0e-26	NZ_CP019977.1	195	Campylobacter coli strain aerotolerant OR12, complete genome	cellular organisms; Bacteria; Proteobacteria; delta/epsilon subdivisions; Epsilonproteobacteria; Campylobacterales; Campylobacteraceae; Campylobacter; Campylobacter coli	195	Campylobacter coli
GCA_001488455.1	8034	49189	0	55519	89.66	89.56	0.89	89.66	89.56	0.89	49187.20	1.0e-26	NZ_CP035927.1	195	Campylobacter coli strain RM2228 chromosome, complete genome	cellular organisms; Bacteria; Proteobacteria; delta/epsilon subdivisions; Epsilonproteobacteria; Campylobacterales; Campylobacteraceae; Campylobacter; Campylobacter coli	195	Campylobacter coli
GCA_001488475.1	20234	50328	0	54819	91.78	92.52	0.92	91.78	92.52	0.92	50326.72	1.0e-26	NC_022660.2	1358410	Campylobacter coli 15-537360, complete sequence	cellular organisms; Bacteria; Proteobacteria; delta/epsilon subdivisions; Epsilonproteobacteria; Campylobacterales; Campylobacteraceae; Campylobacter; Campylobacter coli; Campylobacter coli 15-537360	195	Campylobacter coli
GCA_001488495.1	6650	15633	2	60776	29.86	28.08	0.26	29.86	28.08	0.26	15626.76	1.0e-26	NZ_CP017875.1	195	Campylobacter coli strain ZV1224 chromosome, complete genome	cellular organisms; Bacteria; Proteobacteria; delta/epsilon subdivisions; Epsilonproteobacteria; Campylobacterales; Campylobacteraceae; Campylobacter; Campylobacter coli	195	Campylobacter coli
GCA_001488515.1	11080	51405	0	66965	88.99	82.86	0.77	88.99	82.86	0.77	51402.72	1.0e-26	NZ_CP019977.1	195	Campylobacter coli strain aerotolerant OR12, complete genome	cellular organisms; Bacteria; Proteobacteria; delta/epsilon subdivisions; Epsilonproteobacteria; Campylobacterales; Campylobacteraceae; Campylobacter; Campylobacter coli	195	Campylobacter coli
GCA_001488535.1	8034	49199	0	55519	89.66	89.68	0.89	89.66	89.68	0.89	49197.20	1.0e-26	NZ_CP035927.1	195	Campylobacter coli strain RM2228 chromosome, complete genome	cellular organisms; Bacteria; Proteobacteria; delta/epsilon subdivisions; Epsilonproteobacteria; Campylobacterales; Campylobacteraceae; Campylobacter; Campylobacter coli	195	Campylobacter coli
GCA_001488555.1	8034	49205	0	55519	89.66	89.70	0.89	89.66	89.70	0.89	49203.20	1.0e-26	NZ_CP035927.1	195	Campylobacter coli strain RM2228 chromosome, complete genome	cellular organisms; Bacteria; Proteobacteria; delta/epsilon subdivisions; Epsilonproteobacteria; Campylobacterales; Campylobacteraceae; Campylobacter; Campylobacter coli	195	Campylobacter coli
GCA_001488595.1	1611	45996	1	60236	79.38	78.43	0.76	79.38	78.43	0.76	45992.22	1.0e-26	NZ_CP007181.1	1183379	Campylobacter coli RM4661, complete genome	cellular organisms; Bacteria; Proteobacteria; delta/epsilon subdivisions; Epsilonproteobacteria; Campylobacterales; Campylobacteraceae; Campylobacter; Campylobacter coli; Campylobacter coli RM4661	195	Campylobacter coli
GCA_001488615.1	9623	52564	0	54740	94.33	96.90	0.96	94.33	96.90	0.96	52563.14	1.0e-26	NZ_CP011015.1	195	Campylobacter coli strain FB1, complete genome	cellular organisms; Bacteria; Proteobacteria; delta/epsilon subdivisions; Epsilonproteobacteria; Campylobacterales; Campylobacteraceae; Campylobacter; Campylobacter coli	195	Campylobacter coli
GCA_001488635.1	8034	49188	0	55519	89.67	89.68	0.89	89.67	89.68	0.89	49186.20	1.0e-26	NZ_CP035927.1	195	Campylobacter coli strain RM2228 chromosome, complete genome	cellular organisms; Bacteria; Proteobacteria; delta/epsilon subdivisions; Epsilonproteobacteria; Campylobacterales; Campylobacteraceae; Campylobacter; Campylobacter coli	195	Campylobacter coli
GCA_001488655.1	20500	49177	0	55517	89.66	89.66	0.89	89.66	89.66	0.89	49175.20	1.0e-26	NZ_CP066027.1	195	Campylobacter coli strain FDAARGOS_1028 chromosome, complete genome	cellular organisms; Bacteria; Proteobacteria; delta/epsilon subdivisions; Epsilonproteobacteria; Campylobacterales; Campylobacteraceae; Campylobacter; Campylobacter coli	195	Campylobacter coli
GCA_008277025.1	2314	55186	0	55221	99.90	98.64	1.00	99.90	98.64	1.00	55185.98	1.0e-26	NZ_CP010492.1	197	Campylobacter jejuni strain CJ677CC531, complete genome	cellular organisms; Bacteria; Proteobacteria; delta/epsilon subdivisions; Epsilonproteobacteria; Campylobacterales; Campylobacteraceae; Campylobacter; Campylobacter jejuni	197	Campylobacter jejuni
GCA_001488695.1	13116	15823	2	55711	30.22	28.62	0.28	30.22	28.62	0.28	15816.85	1.0e-26	NZ_CP007179.1	1183380	Campylobacter coli RM5611, complete genome	cellular organisms; Bacteria; Proteobacteria; delta/epsilon subdivisions; Epsilonproteobacteria; Campylobacterales; Campylobacteraceae; Campylobacter; Campylobacter coli; Campylobacter coli RM5611	195	Campylobacter coli
GCA_001488715.1	21431	15817	2	59944	29.90	27.07	0.26	29.90	27.07	0.26	15810.29	1.0e-26	NZ_CP076513.1	195	Campylobacter coli strain R19.1157 chromosome, complete genome	cellular organisms; Bacteria; Proteobacteria; delta/epsilon subdivisions; Epsilonproteobacteria; Campylobacterales; Campylobacteraceae; Campylobacter; Campylobacter coli	195	Campylobacter coli
GCA_001488735.1	1611	46033	1	60236	79.86	78.48	0.76	79.86	78.48	0.76	46029.31	1.0e-26	NZ_CP007181.1	1183379	Campylobacter coli RM4661, complete genome	cellular organisms; Bacteria; Proteobacteria; delta/epsilon subdivisions; Epsilonproteobacteria; Campylobacterales; Campylobacteraceae; Campylobacter; Campylobacter coli; Campylobacter coli RM4661	195	Campylobacter coli
GCA_001488755.1	8034	49231	0	55519	89.67	89.71	0.89	89.67	89.71	0.89	49229.20	1.0e-26	NZ_CP035927.1	195	Campylobacter coli strain RM2228 chromosome, complete genome	cellular organisms; Bacteria; Proteobacteria; delta/epsilon subdivisions; Epsilonproteobacteria; Campylobacterales; Campylobacteraceae; Campylobacter; Campylobacter coli	195	Campylobacter coli
GCA_001488775.1	11080	50751	0	66965	85.81	81.53	0.76	85.81	81.53	0.76	50748.28	1.0e-26	NZ_CP019977.1	195	Campylobacter coli strain aerotolerant OR12, complete genome	cellular organisms; Bacteria; Proteobacteria; delta/epsilon subdivisions; Epsilonproteobacteria; Campylobacterales; Campylobacteraceae; Campylobacter; Campylobacter coli	195	Campylobacter coli
GCA_001488795.1	20234	50330	0	54819	91.74	92.52	0.92	91.74	92.52	0.92	50328.72	1.0e-26	NC_022660.2	1358410	Campylobacter coli 15-537360, complete sequence	cellular organisms; Bacteria; Proteobacteria; delta/epsilon subdivisions; Epsilonproteobacteria; Campylobacterales; Campylobacteraceae; Campylobacter; Campylobacter coli; Campylobacter coli 15-537360	195	Campylobacter coli
GCA_001488815.1	11080	51379	0	66965	88.97	82.85	0.77	88.97	82.85	0.77	51376.72	1.0e-26	NZ_CP019977.1	195	Campylobacter coli strain aerotolerant OR12, complete genome	cellular organisms; Bacteria; Proteobacteria; delta/epsilon subdivisions; Epsilonproteobacteria; Campylobacterales; Campylobacteraceae; Campylobacter; Campylobacter coli	195	Campylobacter coli
GCA_001488835.1	11080	51273	0	66965	88.78	82.66	0.77	88.78	82.66	0.77	51270.67	1.0e-26	NZ_CP019977.1	195	Campylobacter coli strain aerotolerant OR12, complete genome	cellular organisms; Bacteria; Proteobacteria; delta/epsilon subdivisions; Epsilonproteobacteria; Campylobacterales; Campylobacteraceae; Campylobacter; Campylobacter coli	195	Campylobacter coli
GCA_001488855.1	11080	50806	0	66965	88.96	81.92	0.76	88.96	81.92	0.76	50803.74	1.0e-26	NZ_CP019977.1	195	Campylobacter coli strain aerotolerant OR12, complete genome	cellular organisms; Bacteria; Proteobacteria; delta/epsilon subdivisions; Epsilonproteobacteria; Campylobacterales; Campylobacteraceae; Campylobacter; Campylobacter coli	195	Campylobacter coli
GCA_001488875.1	11080	21324	2	66965	36.99	34.07	0.32	36.99	34.07	0.32	21316.43	1.0e-26	NZ_CP019977.1	195	Campylobacter coli strain aerotolerant OR12, complete genome	cellular organisms; Bacteria; Proteobacteria; delta/epsilon subdivisions; Epsilonproteobacteria; Campylobacterales; Campylobacteraceae; Campylobacter; Campylobacter coli	195	Campylobacter coli
GCA_001488895.1	6650	15541	2	60776	29.80	27.88	0.26	29.80	27.88	0.26	15534.80	1.0e-26	NZ_CP017875.1	195	Campylobacter coli strain ZV1224 chromosome, complete genome	cellular organisms; Bacteria; Proteobacteria; delta/epsilon subdivisions; Epsilonproteobacteria; Campylobacterales; Campylobacteraceae; Campylobacter; Campylobacter coli	195	Campylobacter coli
GCA_001488915.1	11080	35731	1	66965	62.54	57.55	0.53	62.54	57.55	0.53	35725.69	1.0e-26	NZ_CP019977.1	195	Campylobacter coli strain aerotolerant OR12, complete genome	cellular organisms; Bacteria; Proteobacteria; delta/epsilon subdivisions; Epsilonproteobacteria; Campylobacterales; Campylobacteraceae; Campylobacter; Campylobacter coli	195	Campylobacter coli
GCA_001488935.1	21431	48660	0	59944	89.54	83.25	0.81	89.54	83.25	0.81	48658.17	1.0e-26	NZ_CP076513.1	195	Campylobacter coli strain R19.1157 chromosome, complete genome	cellular organisms; Bacteria; Proteobacteria; delta/epsilon subdivisions; Epsilonproteobacteria; Campylobacterales; Campylobacteraceae; Campylobacter; Campylobacter coli	195	Campylobacter coli
GCA_001488955.1	11080	51393	0	66965	88.98	82.86	0.77	88.98	82.86	0.77	51390.72	1.0e-26	NZ_CP019977.1	195	Campylobacter coli strain aerotolerant OR12, complete genome	cellular organisms; Bacteria; Proteobacteria; delta/epsilon subdivisions; Epsilonproteobacteria; Campylobacterales; Campylobacteraceae; Campylobacter; Campylobacter coli	195	Campylobacter coli
GCA_001488975.1	9623	52554	0	54740	95.88	96.93	0.96	95.88	96.93	0.96	52553.29	1.0e-26	NZ_CP011015.1	195	Campylobacter coli strain FB1, complete genome	cellular organisms; Bacteria; Proteobacteria; delta/epsilon subdivisions; Epsilonproteobacteria; Campylobacterales; Campylobacteraceae; Campylobacter; Campylobacter coli	195	Campylobacter coli
GCA_001489015.1	21431	21305	2	59944	35.91	36.29	0.36	35.91	36.29	0.36	21297.52	1.0e-26	NZ_CP076513.1	195	Campylobacter coli strain R19.1157 chromosome, complete genome	cellular organisms; Bacteria; Proteobacteria; delta/epsilon subdivisions; Epsilonproteobacteria; Campylobacterales; Campylobacteraceae; Campylobacter; Campylobacter coli	195	Campylobacter coli
GCA_001489035.1	11080	49980	1	66965	81.33	80.06	0.75	81.33	80.06	0.75	49976.26	1.0e-26	NZ_CP019977.1	195	Campylobacter coli strain aerotolerant OR12, complete genome	cellular organisms; Bacteria; Proteobacteria; delta/epsilon subdivisions; Epsilonproteobacteria; Campylobacterales; Campylobacteraceae; Campylobacter; Campylobacter coli	195	Campylobacter coli
GCA_001489055.1	12565	16272	2	56534	30.35	29.03	0.29	30.35	29.03	0.29	16265.51	1.0e-26	NZ_CP044161.1	195	Campylobacter coli strain AR-0420 chromosome, complete genome	cellular organisms; Bacteria; Proteobacteria; delta/epsilon subdivisions; Epsilonproteobacteria; Campylobacterales; Campylobacteraceae; Campylobacter; Campylobacter coli	195	Campylobacter coli
GCA_009226565.1	157	55400	0	55256	99.90	99.43	1.00	99.90	99.43	1.00	55399.99	1.0e-26	NZ_CP010307.1	32022	Campylobacter jejuni subsp. jejuni strain 00-6200, complete genome	cellular organisms; Bacteria; Proteobacteria; delta/epsilon subdivisions; Epsilonproteobacteria; Campylobacterales; Campylobacteraceae; Campylobacter; Campylobacter jejuni; Campylobacter jejuni subsp. jejuni	197	Campylobacter jejuni
GCA_001489115.1	11862	48915	0	55347	89.23	89.29	0.88	89.23	89.29	0.88	48913.13	1.0e-26	NZ_CP046317.1	195	Campylobacter coli strain FDAARGOS_735 chromosome, complete genome	cellular organisms; Bacteria; Proteobacteria; delta/epsilon subdivisions; Epsilonproteobacteria; Campylobacterales; Campylobacteraceae; Campylobacter; Campylobacter coli	195	Campylobacter coli
GCA_001489135.1	4823	49993	0	56538	85.18	89.15	0.88	85.18	89.15	0.88	49990.48	1.0e-26	NZ_CP040239.1	195	Campylobacter coli strain S9 chromosome, complete genome	cellular organisms; Bacteria; Proteobacteria; delta/epsilon subdivisions; Epsilonproteobacteria; Campylobacterales; Campylobacteraceae; Campylobacter; Campylobacter coli	195	Campylobacter coli
GCA_001489155.1	9623	53519	0	54740	98.72	98.63	0.98	98.72	98.63	0.98	53518.78	1.0e-26	NZ_CP011015.1	195	Campylobacter coli strain FB1, complete genome	cellular organisms; Bacteria; Proteobacteria; delta/epsilon subdivisions; Epsilonproteobacteria; Campylobacterales; Campylobacteraceae; Campylobacter; Campylobacter coli	195	Campylobacter coli
GCA_001489175.1	8034	49216	0	55519	89.67	89.69	0.89	89.67	89.69	0.89	49214.20	1.0e-26	NZ_CP035927.1	195	Campylobacter coli strain RM2228 chromosome, complete genome	cellular organisms; Bacteria; Proteobacteria; delta/epsilon subdivisions; Epsilonproteobacteria; Campylobacterales; Campylobacteraceae; Campylobacter; Campylobacter coli	195	Campylobacter coli
GCA_001489215.1	21431	21566	2	59944	35.72	36.81	0.36	35.72	36.81	0.36	21558.43	1.0e-26	NZ_CP076513.1	195	Campylobacter coli strain R19.1157 chromosome, complete genome	cellular organisms; Bacteria; Proteobacteria; delta/epsilon subdivisions; Epsilonproteobacteria; Campylobacterales; Campylobacteraceae; Campylobacter; Campylobacter coli	195	Campylobacter coli
GCA_001489255.1	11080	51392	0	66965	89.07	82.85	0.77	89.07	82.85	0.77	51389.74	1.0e-26	NZ_CP019977.1	195	Campylobacter coli strain aerotolerant OR12, complete genome	cellular organisms; Bacteria; Proteobacteria; delta/epsilon subdivisions; Epsilonproteobacteria; Campylobacterales; Campylobacteraceae; Campylobacter; Campylobacter coli	195	Campylobacter coli
GCA_001489295.1	1763	49192	0	57993	86.59	85.98	0.85	86.59	85.98	0.85	49189.62	1.0e-26	NZ_CP044175.1	195	Campylobacter coli strain AR-0411 chromosome, complete genome	cellular organisms; Bacteria; Proteobacteria; delta/epsilon subdivisions; Epsilonproteobacteria; Campylobacterales; Campylobacteraceae; Campylobacter; Campylobacter coli	195	Campylobacter coli
GCA_001489315.1	11080	50248	0	66965	89.24	80.95	0.75	89.24	80.95	0.75	50245.82	1.0e-26	NZ_CP019977.1	195	Campylobacter coli strain aerotolerant OR12, complete genome	cellular organisms; Bacteria; Proteobacteria; delta/epsilon subdivisions; Epsilonproteobacteria; Campylobacterales; Campylobacteraceae; Campylobacter; Campylobacter coli	195	Campylobacter coli
GCA_001489335.1	11080	51401	0	66965	86.08	82.59	0.77	86.08	82.59	0.77	51398.30	1.0e-26	NZ_CP019977.1	195	Campylobacter coli strain aerotolerant OR12, complete genome	cellular organisms; Bacteria; Proteobacteria; delta/epsilon subdivisions; Epsilonproteobacteria; Campylobacterales; Campylobacteraceae; Campylobacter; Campylobacter coli	195	Campylobacter coli
GCA_001489355.1	8034	49181	0	55519	89.66	89.67	0.89	89.66	89.67	0.89	49179.20	1.0e-26	NZ_CP035927.1	195	Campylobacter coli strain RM2228 chromosome, complete genome	cellular organisms; Bacteria; Proteobacteria; delta/epsilon subdivisions; Epsilonproteobacteria; Campylobacterales; Campylobacteraceae; Campylobacter; Campylobacter coli	195	Campylobacter coli
GCA_001489395.1	4823	50062	0	56538	85.23	89.18	0.89	85.23	89.18	0.89	50059.48	1.0e-26	NZ_CP040239.1	195	Campylobacter coli strain S9 chromosome, complete genome	cellular organisms; Bacteria; Proteobacteria; delta/epsilon subdivisions; Epsilonproteobacteria; Campylobacterales; Campylobacteraceae; Campylobacter; Campylobacter coli	195	Campylobacter coli
GCA_001489415.1	6650	49314	0	60776	84.00	88.49	0.81	84.00	88.49	0.81	49311.19	1.0e-26	NZ_CP017875.1	195	Campylobacter coli strain ZV1224 chromosome, complete genome	cellular organisms; Bacteria; Proteobacteria; delta/epsilon subdivisions; Epsilonproteobacteria; Campylobacterales; Campylobacteraceae; Campylobacter; Campylobacter coli	195	Campylobacter coli
GCA_001489435.1	1787	50678	0	55297	92.86	92.59	0.92	92.86	92.59	0.92	50676.82	1.0e-26	NZ_CP061537.1	195	Campylobacter coli strain PSU-32 chromosome, complete genome	cellular organisms; Bacteria; Proteobacteria; delta/epsilon subdivisions; Epsilonproteobacteria; Campylobacterales; Campylobacteraceae; Campylobacter; Campylobacter coli	195	Campylobacter coli
GCA_001489455.1	8034	49331	0	55519	89.64	89.73	0.89	89.64	89.73	0.89	49329.19	1.0e-26	NZ_CP035927.1	195	Campylobacter coli strain RM2228 chromosome, complete genome	cellular organisms; Bacteria; Proteobacteria; delta/epsilon subdivisions; Epsilonproteobacteria; Campylobacterales; Campylobacteraceae; Campylobacter; Campylobacter coli	195	Campylobacter coli
GCA_001489475.1	8034	49244	0	55519	89.68	89.71	0.89	89.68	89.71	0.89	49242.20	1.0e-26	NZ_CP035927.1	195	Campylobacter coli strain RM2228 chromosome, complete genome	cellular organisms; Bacteria; Proteobacteria; delta/epsilon subdivisions; Epsilonproteobacteria; Campylobacterales; Campylobacteraceae; Campylobacter; Campylobacter coli	195	Campylobacter coli
GCA_001489495.1	11080	49237	0	66965	89.87	79.33	0.74	89.87	79.33	0.74	49235.03	1.0e-26	NZ_CP019977.1	195	Campylobacter coli strain aerotolerant OR12, complete genome	cellular organisms; Bacteria; Proteobacteria; delta/epsilon subdivisions; Epsilonproteobacteria; Campylobacterales; Campylobacteraceae; Campylobacter; Campylobacter coli	195	Campylobacter coli
GCA_001489515.1	8034	49207	0	55519	89.67	89.70	0.89	89.67	89.70	0.89	49205.20	1.0e-26	NZ_CP035927.1	195	Campylobacter coli strain RM2228 chromosome, complete genome	cellular organisms; Bacteria; Proteobacteria; delta/epsilon subdivisions; Epsilonproteobacteria; Campylobacterales; Campylobacteraceae; Campylobacter; Campylobacter coli	195	Campylobacter coli
GCA_001489535.1	11862	48901	0	55347	89.25	89.28	0.88	89.25	89.28	0.88	48899.13	1.0e-26	NZ_CP046317.1	195	Campylobacter coli strain FDAARGOS_735 chromosome, complete genome	cellular organisms; Bacteria; Proteobacteria; delta/epsilon subdivisions; Epsilonproteobacteria; Campylobacterales; Campylobacteraceae; Campylobacter; Campylobacter coli	195	Campylobacter coli
GCA_001489555.1	11862	15848	1	55347	30.88	28.93	0.29	30.88	28.93	0.29	15842.06	1.0e-26	NZ_CP046317.1	195	Campylobacter coli strain FDAARGOS_735 chromosome, complete genome	cellular organisms; Bacteria; Proteobacteria; delta/epsilon subdivisions; Epsilonproteobacteria; Campylobacterales; Campylobacteraceae; Campylobacter; Campylobacter coli	195	Campylobacter coli
GCA_001489575.1	11862	15927	2	55347	30.60	29.06	0.29	30.60	29.06	0.29	15920.92	1.0e-26	NZ_CP046317.1	195	Campylobacter coli strain FDAARGOS_735 chromosome, complete genome	cellular organisms; Bacteria; Proteobacteria; delta/epsilon subdivisions; Epsilonproteobacteria; Campylobacterales; Campylobacteraceae; Campylobacter; Campylobacter coli	195	Campylobacter coli
GCA_001489595.1	9623	53501	0	54740	98.71	98.61	0.98	98.71	98.61	0.98	53500.78	1.0e-26	NZ_CP011015.1	195	Campylobacter coli strain FB1, complete genome	cellular organisms; Bacteria; Proteobacteria; delta/epsilon subdivisions; Epsilonproteobacteria; Campylobacterales; Campylobacteraceae; Campylobacter; Campylobacter coli	195	Campylobacter coli
GCA_001489615.1	8034	49214	0	55519	89.68	89.71	0.89	89.68	89.71	0.89	49212.20	1.0e-26	NZ_CP035927.1	195	Campylobacter coli strain RM2228 chromosome, complete genome	cellular organisms; Bacteria; Proteobacteria; delta/epsilon subdivisions; Epsilonproteobacteria; Campylobacterales; Campylobacteraceae; Campylobacter; Campylobacter coli	195	Campylobacter coli
GCA_001489635.1	11080	50201	0	66965	89.29	80.96	0.75	89.29	80.96	0.75	50198.83	1.0e-26	NZ_CP019977.1	195	Campylobacter coli strain aerotolerant OR12, complete genome	cellular organisms; Bacteria; Proteobacteria; delta/epsilon subdivisions; Epsilonproteobacteria; Campylobacterales; Campylobacteraceae; Campylobacter; Campylobacter coli	195	Campylobacter coli
GCA_001489655.1	4823	50024	0	56538	85.20	89.17	0.88	85.20	89.17	0.88	50021.47	1.0e-26	NZ_CP040239.1	195	Campylobacter coli strain S9 chromosome, complete genome	cellular organisms; Bacteria; Proteobacteria; delta/epsilon subdivisions; Epsilonproteobacteria; Campylobacterales; Campylobacteraceae; Campylobacter; Campylobacter coli	195	Campylobacter coli
GCA_001489675.1	8034	49086	0	55519	89.67	89.50	0.88	89.67	89.50	0.88	49084.20	1.0e-26	NZ_CP035927.1	195	Campylobacter coli strain RM2228 chromosome, complete genome	cellular organisms; Bacteria; Proteobacteria; delta/epsilon subdivisions; Epsilonproteobacteria; Campylobacterales; Campylobacteraceae; Campylobacter; Campylobacter coli	195	Campylobacter coli
GCA_001489715.1	11080	51328	0	66965	88.74	82.66	0.77	88.74	82.66	0.77	51325.66	1.0e-26	NZ_CP019977.1	195	Campylobacter coli strain aerotolerant OR12, complete genome	cellular organisms; Bacteria; Proteobacteria; delta/epsilon subdivisions; Epsilonproteobacteria; Campylobacterales; Campylobacteraceae; Campylobacter; Campylobacter coli	195	Campylobacter coli
GCA_001489735.1	16827	49257	0	60568	87.94	88.42	0.81	87.94	88.42	0.81	49254.94	1.0e-26	NZ_CP017873.1	195	Campylobacter coli strain WA333 chromosome, complete genome	cellular organisms; Bacteria; Proteobacteria; delta/epsilon subdivisions; Epsilonproteobacteria; Campylobacterales; Campylobacteraceae; Campylobacter; Campylobacter coli	195	Campylobacter coli
GCA_001489755.1	4823	50543	0	56538	86.00	89.88	0.89	86.00	89.88	0.89	50540.63	1.0e-26	NZ_CP040239.1	195	Campylobacter coli strain S9 chromosome, complete genome	cellular organisms; Bacteria; Proteobacteria; delta/epsilon subdivisions; Epsilonproteobacteria; Campylobacterales; Campylobacteraceae; Campylobacter; Campylobacter coli	195	Campylobacter coli
GCA_001489815.1	11080	53594	1	66965	81.94	83.44	0.80	81.94	83.44	0.80	53590.08	1.0e-26	NZ_CP019977.1	195	Campylobacter coli strain aerotolerant OR12, complete genome	cellular organisms; Bacteria; Proteobacteria; delta/epsilon subdivisions; Epsilonproteobacteria; Campylobacterales; Campylobacteraceae; Campylobacter; Campylobacter coli	195	Campylobacter coli
GCA_001489835.1	1787	16104	1	55297	31.27	29.41	0.29	31.27	29.41	0.29	16098.10	1.0e-26	NZ_CP061537.1	195	Campylobacter coli strain PSU-32 chromosome, complete genome	cellular organisms; Bacteria; Proteobacteria; delta/epsilon subdivisions; Epsilonproteobacteria; Campylobacterales; Campylobacteraceae; Campylobacter; Campylobacter coli	195	Campylobacter coli
GCA_001489855.1	9623	50480	0	54740	91.89	93.13	0.92	91.89	93.13	0.92	50478.58	1.0e-26	NZ_CP011015.1	195	Campylobacter coli strain FB1, complete genome	cellular organisms; Bacteria; Proteobacteria; delta/epsilon subdivisions; Epsilonproteobacteria; Campylobacterales; Campylobacteraceae; Campylobacter; Campylobacter coli	195	Campylobacter coli
GCA_001489915.1	11080	50600	0	66965	85.75	81.51	0.76	85.75	81.51	0.76	50597.11	1.0e-26	NZ_CP019977.1	195	Campylobacter coli strain aerotolerant OR12, complete genome	cellular organisms; Bacteria; Proteobacteria; delta/epsilon subdivisions; Epsilonproteobacteria; Campylobacterales; Campylobacteraceae; Campylobacter; Campylobacter coli	195	Campylobacter coli
GCA_001489935.1	4823	50009	0	56538	85.20	89.16	0.88	85.20	89.16	0.88	50006.48	1.0e-26	NZ_CP040239.1	195	Campylobacter coli strain S9 chromosome, complete genome	cellular organisms; Bacteria; Proteobacteria; delta/epsilon subdivisions; Epsilonproteobacteria; Campylobacterales; Campylobacteraceae; Campylobacter; Campylobacter coli	195	Campylobacter coli
GCA_001489955.1	33	49282	0	55007	88.24	89.52	0.90	88.24	89.52	0.90	49279.95	1.0e-26	NZ_CP017868.1	195	Campylobacter coli strain MG1116, complete genome	cellular organisms; Bacteria; Proteobacteria; delta/epsilon subdivisions; Epsilonproteobacteria; Campylobacterales; Campylobacteraceae; Campylobacter; Campylobacter coli	195	Campylobacter coli
GCA_001489995.1	11862	15481	1	55347	30.13	28.26	0.28	30.13	28.26	0.28	15475.16	1.0e-26	NZ_CP046317.1	195	Campylobacter coli strain FDAARGOS_735 chromosome, complete genome	cellular organisms; Bacteria; Proteobacteria; delta/epsilon subdivisions; Epsilonproteobacteria; Campylobacterales; Campylobacteraceae; Campylobacter; Campylobacter coli	195	Campylobacter coli
GCA_001490015.1	8034	49234	0	55519	89.67	89.70	0.89	89.67	89.70	0.89	49232.20	1.0e-26	NZ_CP035927.1	195	Campylobacter coli strain RM2228 chromosome, complete genome	cellular organisms; Bacteria; Proteobacteria; delta/epsilon subdivisions; Epsilonproteobacteria; Campylobacterales; Campylobacteraceae; Campylobacter; Campylobacter coli	195	Campylobacter coli
GCA_001490095.1	16596	50429	0	54541	93.03	93.20	0.92	93.03	93.20	0.92	50427.83	1.0e-26	NZ_CP058340.1	195	Campylobacter coli strain 20A420 chromosome, complete genome	cellular organisms; Bacteria; Proteobacteria; delta/epsilon subdivisions; Epsilonproteobacteria; Campylobacterales; Campylobacteraceae; Campylobacter; Campylobacter coli	195	Campylobacter coli
GCA_001490155.1	14308	48959	0	56057	89.20	87.53	0.87	89.20	87.53	0.87	48957.08	1.0e-26	NZ_CP017878.1	195	Campylobacter coli strain BG2108 chromosome, complete genome	cellular organisms; Bacteria; Proteobacteria; delta/epsilon subdivisions; Epsilonproteobacteria; Campylobacterales; Campylobacteraceae; Campylobacter; Campylobacter coli	195	Campylobacter coli
GCA_001490175.1	11080	49783	1	66965	80.67	79.85	0.74	80.67	79.85	0.74	49778.98	1.0e-26	NZ_CP019977.1	195	Campylobacter coli strain aerotolerant OR12, complete genome	cellular organisms; Bacteria; Proteobacteria; delta/epsilon subdivisions; Epsilonproteobacteria; Campylobacterales; Campylobacteraceae; Campylobacter; Campylobacter coli	195	Campylobacter coli
GCA_001490195.1	11080	51383	0	66965	88.98	82.85	0.77	88.98	82.85	0.77	51380.72	1.0e-26	NZ_CP019977.1	195	Campylobacter coli strain aerotolerant OR12, complete genome	cellular organisms; Bacteria; Proteobacteria; delta/epsilon subdivisions; Epsilonproteobacteria; Campylobacterales; Campylobacteraceae; Campylobacter; Campylobacter coli	195	Campylobacter coli
GCA_001490215.1	8034	49172	0	55519	89.67	89.67	0.89	89.67	89.67	0.89	49170.20	1.0e-26	NZ_CP035927.1	195	Campylobacter coli strain RM2228 chromosome, complete genome	cellular organisms; Bacteria; Proteobacteria; delta/epsilon subdivisions; Epsilonproteobacteria; Campylobacterales; Campylobacteraceae; Campylobacter; Campylobacter coli	195	Campylobacter coli
GCA_001490235.1	10398	47851	1	62499	82.71	78.72	0.77	82.71	78.72	0.77	47847.63	1.0e-26	NZ_CP028187.1	195	Campylobacter coli strain CFSAN054106 chromosome, complete genome	cellular organisms; Bacteria; Proteobacteria; delta/epsilon subdivisions; Epsilonproteobacteria; Campylobacterales; Campylobacteraceae; Campylobacter; Campylobacter coli	195	Campylobacter coli
GCA_001490255.1	8034	49208	0	55519	89.66	89.70	0.89	89.66	89.70	0.89	49206.20	1.0e-26	NZ_CP035927.1	195	Campylobacter coli strain RM2228 chromosome, complete genome	cellular organisms; Bacteria; Proteobacteria; delta/epsilon subdivisions; Epsilonproteobacteria; Campylobacterales; Campylobacteraceae; Campylobacter; Campylobacter coli	195	Campylobacter coli
GCA_001490295.1	8034	49338	0	55519	89.64	89.71	0.89	89.64	89.71	0.89	49336.19	1.0e-26	NZ_CP035927.1	195	Campylobacter coli strain RM2228 chromosome, complete genome	cellular organisms; Bacteria; Proteobacteria; delta/epsilon subdivisions; Epsilonproteobacteria; Campylobacterales; Campylobacteraceae; Campylobacter; Campylobacter coli	195	Campylobacter coli
GCA_001490315.1	9623	50029	0	54740	88.00	92.29	0.91	88.00	92.29	0.91	50026.98	1.0e-26	NZ_CP011015.1	195	Campylobacter coli strain FB1, complete genome	cellular organisms; Bacteria; Proteobacteria; delta/epsilon subdivisions; Epsilonproteobacteria; Campylobacterales; Campylobacteraceae; Campylobacter; Campylobacter coli	195	Campylobacter coli
GCA_001490335.1	14308	48816	0	56057	88.88	87.26	0.87	88.88	87.26	0.87	48814.02	1.0e-26	NZ_CP017878.1	195	Campylobacter coli strain BG2108 chromosome, complete genome	cellular organisms; Bacteria; Proteobacteria; delta/epsilon subdivisions; Epsilonproteobacteria; Campylobacterales; Campylobacteraceae; Campylobacter; Campylobacter coli	195	Campylobacter coli
GCA_001490375.1	21431	48960	0	59944	86.37	83.80	0.82	86.37	83.80	0.82	48957.62	1.0e-26	NZ_CP076513.1	195	Campylobacter coli strain R19.1157 chromosome, complete genome	cellular organisms; Bacteria; Proteobacteria; delta/epsilon subdivisions; Epsilonproteobacteria; Campylobacterales; Campylobacteraceae; Campylobacter; Campylobacter coli	195	Campylobacter coli
GCA_001490395.1	1611	45951	1	60236	79.63	78.37	0.76	79.63	78.37	0.76	45947.26	1.0e-26	NZ_CP007181.1	1183379	Campylobacter coli RM4661, complete genome	cellular organisms; Bacteria; Proteobacteria; delta/epsilon subdivisions; Epsilonproteobacteria; Campylobacterales; Campylobacteraceae; Campylobacter; Campylobacter coli; Campylobacter coli RM4661	195	Campylobacter coli
GCA_001490415.1	9623	49899	0	54740	87.38	91.98	0.91	87.38	91.98	0.91	49896.94	1.0e-26	NZ_CP011015.1	195	Campylobacter coli strain FB1, complete genome	cellular organisms; Bacteria; Proteobacteria; delta/epsilon subdivisions; Epsilonproteobacteria; Campylobacterales; Campylobacteraceae; Campylobacter; Campylobacter coli	195	Campylobacter coli
GCA_001490435.1	11862	15374	1	55347	30.50	28.05	0.28	30.50	28.05	0.28	15368.29	1.0e-26	NZ_CP046317.1	195	Campylobacter coli strain FDAARGOS_735 chromosome, complete genome	cellular organisms; Bacteria; Proteobacteria; delta/epsilon subdivisions; Epsilonproteobacteria; Campylobacterales; Campylobacteraceae; Campylobacter; Campylobacter coli	195	Campylobacter coli
GCA_001490475.1	8034	49212	0	55519	89.67	89.70	0.89	89.67	89.70	0.89	49210.20	1.0e-26	NZ_CP035927.1	195	Campylobacter coli strain RM2228 chromosome, complete genome	cellular organisms; Bacteria; Proteobacteria; delta/epsilon subdivisions; Epsilonproteobacteria; Campylobacterales; Campylobacteraceae; Campylobacter; Campylobacter coli	195	Campylobacter coli
GCA_001490495.1	11080	49500	0	66965	87.41	79.77	0.74	87.41	79.77	0.74	49497.58	1.0e-26	NZ_CP019977.1	195	Campylobacter coli strain aerotolerant OR12, complete genome	cellular organisms; Bacteria; Proteobacteria; delta/epsilon subdivisions; Epsilonproteobacteria; Campylobacterales; Campylobacteraceae; Campylobacter; Campylobacter coli	195	Campylobacter coli
GCA_001490515.1	9623	53873	0	54740	99.26	99.31	0.98	99.26	99.31	0.98	53872.88	1.0e-26	NZ_CP011015.1	195	Campylobacter coli strain FB1, complete genome	cellular organisms; Bacteria; Proteobacteria; delta/epsilon subdivisions; Epsilonproteobacteria; Campylobacterales; Campylobacteraceae; Campylobacter; Campylobacter coli	195	Campylobacter coli
GCA_001490535.1	13116	15402	2	55711	29.57	27.86	0.28	29.57	27.86	0.28	15395.87	1.0e-26	NZ_CP007179.1	1183380	Campylobacter coli RM5611, complete genome	cellular organisms; Bacteria; Proteobacteria; delta/epsilon subdivisions; Epsilonproteobacteria; Campylobacterales; Campylobacteraceae; Campylobacter; Campylobacter coli; Campylobacter coli RM5611	195	Campylobacter coli
GCA_001490555.1	6650	49995	1	60776	80.10	89.68	0.82	80.10	89.68	0.82	49991.40	1.0e-26	NZ_CP017875.1	195	Campylobacter coli strain ZV1224 chromosome, complete genome	cellular organisms; Bacteria; Proteobacteria; delta/epsilon subdivisions; Epsilonproteobacteria; Campylobacterales; Campylobacteraceae; Campylobacter; Campylobacter coli	195	Campylobacter coli
GCA_001490575.1	20500	49207	0	55517	89.66	89.68	0.89	89.66	89.68	0.89	49205.20	1.0e-26	NZ_CP066027.1	195	Campylobacter coli strain FDAARGOS_1028 chromosome, complete genome	cellular organisms; Bacteria; Proteobacteria; delta/epsilon subdivisions; Epsilonproteobacteria; Campylobacterales; Campylobacteraceae; Campylobacter; Campylobacter coli	195	Campylobacter coli
GCA_001490595.1	21431	21770	2	59944	37.85	37.05	0.36	37.85	37.05	0.36	21763.06	1.0e-26	NZ_CP076513.1	195	Campylobacter coli strain R19.1157 chromosome, complete genome	cellular organisms; Bacteria; Proteobacteria; delta/epsilon subdivisions; Epsilonproteobacteria; Campylobacterales; Campylobacteraceae; Campylobacter; Campylobacter coli	195	Campylobacter coli
GCA_001490615.1	14308	48959	0	56057	89.23	87.53	0.87	89.23	87.53	0.87	48957.09	1.0e-26	NZ_CP017878.1	195	Campylobacter coli strain BG2108 chromosome, complete genome	cellular organisms; Bacteria; Proteobacteria; delta/epsilon subdivisions; Epsilonproteobacteria; Campylobacterales; Campylobacteraceae; Campylobacter; Campylobacter coli	195	Campylobacter coli
GCA_010336245.1	16485	54808	0	54730	99.90	97.22	1.00	99.90	97.22	1.00	54807.99	1.0e-26	NZ_CP012210.1	197	Campylobacter jejuni strain CJ515CC45, complete genome	cellular organisms; Bacteria; Proteobacteria; delta/epsilon subdivisions; Epsilonproteobacteria; Campylobacterales; Campylobacteraceae; Campylobacter; Campylobacter jejuni	197	Campylobacter jejuni
GCA_001490655.1	11080	36352	1	66965	62.95	58.52	0.54	62.95	58.52	0.54	36346.88	1.0e-26	NZ_CP019977.1	195	Campylobacter coli strain aerotolerant OR12, complete genome	cellular organisms; Bacteria; Proteobacteria; delta/epsilon subdivisions; Epsilonproteobacteria; Campylobacterales; Campylobacteraceae; Campylobacter; Campylobacter coli	195	Campylobacter coli
GCA_001490675.1	8034	49339	0	55519	89.63	89.72	0.89	89.63	89.72	0.89	49337.19	1.0e-26	NZ_CP035927.1	195	Campylobacter coli strain RM2228 chromosome, complete genome	cellular organisms; Bacteria; Proteobacteria; delta/epsilon subdivisions; Epsilonproteobacteria; Campylobacterales; Campylobacteraceae; Campylobacter; Campylobacter coli	195	Campylobacter coli
GCA_001490695.1	9623	52452	0	54740	95.62	96.71	0.96	95.62	96.71	0.96	52451.25	1.0e-26	NZ_CP011015.1	195	Campylobacter coli strain FB1, complete genome	cellular organisms; Bacteria; Proteobacteria; delta/epsilon subdivisions; Epsilonproteobacteria; Campylobacterales; Campylobacteraceae; Campylobacter; Campylobacter coli	195	Campylobacter coli
GCA_001490715.1	11080	34551	1	66965	61.88	55.67	0.52	61.88	55.67	0.52	34545.91	1.0e-26	NZ_CP019977.1	195	Campylobacter coli strain aerotolerant OR12, complete genome	cellular organisms; Bacteria; Proteobacteria; delta/epsilon subdivisions; Epsilonproteobacteria; Campylobacterales; Campylobacteraceae; Campylobacter; Campylobacter coli	195	Campylobacter coli
GCA_001490735.1	9623	52579	0	54740	94.30	96.87	0.96	94.30	96.87	0.96	52578.13	1.0e-26	NZ_CP011015.1	195	Campylobacter coli strain FB1, complete genome	cellular organisms; Bacteria; Proteobacteria; delta/epsilon subdivisions; Epsilonproteobacteria; Campylobacterales; Campylobacteraceae; Campylobacter; Campylobacter coli	195	Campylobacter coli
GCA_001490755.1	12565	48405	0	56534	89.45	86.52	0.86	89.45	86.52	0.86	48403.24	1.0e-26	NZ_CP044161.1	195	Campylobacter coli strain AR-0420 chromosome, complete genome	cellular organisms; Bacteria; Proteobacteria; delta/epsilon subdivisions; Epsilonproteobacteria; Campylobacterales; Campylobacteraceae; Campylobacter; Campylobacter coli	195	Campylobacter coli
GCA_001490775.1	9623	53733	0	54740	96.71	99.03	0.98	96.71	99.03	0.98	53732.55	1.0e-26	NZ_CP011015.1	195	Campylobacter coli strain FB1, complete genome	cellular organisms; Bacteria; Proteobacteria; delta/epsilon subdivisions; Epsilonproteobacteria; Campylobacterales; Campylobacteraceae; Campylobacter; Campylobacter coli	195	Campylobacter coli
GCA_001490795.1	21431	50244	0	59944	87.18	85.95	0.84	87.18	85.95	0.84	50241.72	1.0e-26	NZ_CP076513.1	195	Campylobacter coli strain R19.1157 chromosome, complete genome	cellular organisms; Bacteria; Proteobacteria; delta/epsilon subdivisions; Epsilonproteobacteria; Campylobacterales; Campylobacteraceae; Campylobacter; Campylobacter coli	195	Campylobacter coli
GCA_001490815.1	14308	48973	0	56057	87.90	87.52	0.87	87.90	87.52	0.87	48970.94	1.0e-26	NZ_CP017878.1	195	Campylobacter coli strain BG2108 chromosome, complete genome	cellular organisms; Bacteria; Proteobacteria; delta/epsilon subdivisions; Epsilonproteobacteria; Campylobacterales; Campylobacteraceae; Campylobacter; Campylobacter coli	195	Campylobacter coli
GCA_001490835.1	8034	49212	0	55519	89.65	89.70	0.89	89.65	89.70	0.89	49210.19	1.0e-26	NZ_CP035927.1	195	Campylobacter coli strain RM2228 chromosome, complete genome	cellular organisms; Bacteria; Proteobacteria; delta/epsilon subdivisions; Epsilonproteobacteria; Campylobacterales; Campylobacteraceae; Campylobacter; Campylobacter coli	195	Campylobacter coli
GCA_001490895.1	11080	35588	1	66965	62.73	57.09	0.53	62.73	57.09	0.53	35582.91	1.0e-26	NZ_CP019977.1	195	Campylobacter coli strain aerotolerant OR12, complete genome	cellular organisms; Bacteria; Proteobacteria; delta/epsilon subdivisions; Epsilonproteobacteria; Campylobacterales; Campylobacteraceae; Campylobacter; Campylobacter coli	195	Campylobacter coli
GCA_001490915.1	11080	50922	0	66965	86.02	81.91	0.76	86.02	81.91	0.76	50919.34	1.0e-26	NZ_CP019977.1	195	Campylobacter coli strain aerotolerant OR12, complete genome	cellular organisms; Bacteria; Proteobacteria; delta/epsilon subdivisions; Epsilonproteobacteria; Campylobacterales; Campylobacteraceae; Campylobacter; Campylobacter coli	195	Campylobacter coli
GCA_001490935.1	8034	49192	0	55519	89.66	89.69	0.89	89.66	89.69	0.89	49190.20	1.0e-26	NZ_CP035927.1	195	Campylobacter coli strain RM2228 chromosome, complete genome	cellular organisms; Bacteria; Proteobacteria; delta/epsilon subdivisions; Epsilonproteobacteria; Campylobacterales; Campylobacteraceae; Campylobacter; Campylobacter coli	195	Campylobacter coli
GCA_001490955.1	4823	49393	0	56538	86.29	88.13	0.87	86.29	88.13	0.87	49390.66	1.0e-26	NZ_CP040239.1	195	Campylobacter coli strain S9 chromosome, complete genome	cellular organisms; Bacteria; Proteobacteria; delta/epsilon subdivisions; Epsilonproteobacteria; Campylobacterales; Campylobacteraceae; Campylobacter; Campylobacter coli	195	Campylobacter coli
GCA_001490975.1	8034	49210	0	55519	89.66	89.68	0.89	89.66	89.68	0.89	49208.20	1.0e-26	NZ_CP035927.1	195	Campylobacter coli strain RM2228 chromosome, complete genome	cellular organisms; Bacteria; Proteobacteria; delta/epsilon subdivisions; Epsilonproteobacteria; Campylobacterales; Campylobacteraceae; Campylobacter; Campylobacter coli	195	Campylobacter coli
GCA_001490995.1	11080	21369	2	66965	36.13	34.30	0.32	36.13	34.30	0.32	21361.05	1.0e-26	NZ_CP019977.1	195	Campylobacter coli strain aerotolerant OR12, complete genome	cellular organisms; Bacteria; Proteobacteria; delta/epsilon subdivisions; Epsilonproteobacteria; Campylobacterales; Campylobacteraceae; Campylobacter; Campylobacter coli	195	Campylobacter coli
GCA_001491015.1	11080	33377	1	66965	58.83	53.78	0.50	58.83	53.78	0.50	33371.52	1.0e-26	NZ_CP019977.1	195	Campylobacter coli strain aerotolerant OR12, complete genome	cellular organisms; Bacteria; Proteobacteria; delta/epsilon subdivisions; Epsilonproteobacteria; Campylobacterales; Campylobacteraceae; Campylobacter; Campylobacter coli	195	Campylobacter coli
GCA_001491035.1	20843	15881	2	57040	30.45	28.00	0.28	30.45	28.00	0.28	15874.70	1.0e-26	NZ_CP076509.1	195	Campylobacter coli strain R18.1828 chromosome, complete genome	cellular organisms; Bacteria; Proteobacteria; delta/epsilon subdivisions; Epsilonproteobacteria; Campylobacterales; Campylobacteraceae; Campylobacter; Campylobacter coli	195	Campylobacter coli
GCA_001491055.1	11862	50234	0	55347	84.52	91.64	0.91	84.52	91.64	0.91	50231.43	1.0e-26	NZ_CP046317.1	195	Campylobacter coli strain FDAARGOS_735 chromosome, complete genome	cellular organisms; Bacteria; Proteobacteria; delta/epsilon subdivisions; Epsilonproteobacteria; Campylobacterales; Campylobacteraceae; Campylobacter; Campylobacter coli	195	Campylobacter coli
GCA_001491095.1	8034	49199	0	55519	89.68	89.69	0.89	89.68	89.69	0.89	49197.20	1.0e-26	NZ_CP035927.1	195	Campylobacter coli strain RM2228 chromosome, complete genome	cellular organisms; Bacteria; Proteobacteria; delta/epsilon subdivisions; Epsilonproteobacteria; Campylobacterales; Campylobacteraceae; Campylobacter; Campylobacter coli	195	Campylobacter coli
GCA_001491115.1	11080	36429	1	66965	59.82	58.55	0.54	59.82	58.55	0.54	36423.34	1.0e-26	NZ_CP019977.1	195	Campylobacter coli strain aerotolerant OR12, complete genome	cellular organisms; Bacteria; Proteobacteria; delta/epsilon subdivisions; Epsilonproteobacteria; Campylobacterales; Campylobacteraceae; Campylobacter; Campylobacter coli	195	Campylobacter coli
GCA_001491135.1	10238	52811	0	54988	94.34	96.88	0.96	94.34	96.88	0.96	52810.01	1.0e-26	NZ_CP015528.1	195	Campylobacter coli strain YH501, complete genome	cellular organisms; Bacteria; Proteobacteria; delta/epsilon subdivisions; Epsilonproteobacteria; Campylobacterales; Campylobacteraceae; Campylobacter; Campylobacter coli	195	Campylobacter coli
GCA_001491155.1	14308	48839	0	56057	85.41	87.28	0.87	85.41	87.28	0.87	48836.50	1.0e-26	NZ_CP017878.1	195	Campylobacter coli strain BG2108 chromosome, complete genome	cellular organisms; Bacteria; Proteobacteria; delta/epsilon subdivisions; Epsilonproteobacteria; Campylobacterales; Campylobacteraceae; Campylobacter; Campylobacter coli	195	Campylobacter coli
GCA_001491175.1	8034	49215	0	55519	89.69	89.71	0.89	89.69	89.71	0.89	49213.20	1.0e-26	NZ_CP035927.1	195	Campylobacter coli strain RM2228 chromosome, complete genome	cellular organisms; Bacteria; Proteobacteria; delta/epsilon subdivisions; Epsilonproteobacteria; Campylobacterales; Campylobacteraceae; Campylobacter; Campylobacter coli	195	Campylobacter coli
GCA_001491195.1	11080	51386	0	66965	88.98	82.84	0.77	88.98	82.84	0.77	51383.72	1.0e-26	NZ_CP019977.1	195	Campylobacter coli strain aerotolerant OR12, complete genome	cellular organisms; Bacteria; Proteobacteria; delta/epsilon subdivisions; Epsilonproteobacteria; Campylobacterales; Campylobacteraceae; Campylobacter; Campylobacter coli	195	Campylobacter coli
GCA_001491215.1	6650	48792	0	60776	85.66	87.64	0.80	85.66	87.64	0.80	48789.51	1.0e-26	NZ_CP017875.1	195	Campylobacter coli strain ZV1224 chromosome, complete genome	cellular organisms; Bacteria; Proteobacteria; delta/epsilon subdivisions; Epsilonproteobacteria; Campylobacterales; Campylobacteraceae; Campylobacter; Campylobacter coli	195	Campylobacter coli
GCA_001491235.1	21431	21545	2	59944	37.00	36.38	0.36	37.00	36.38	0.36	21537.87	1.0e-26	NZ_CP076513.1	195	Campylobacter coli strain R19.1157 chromosome, complete genome	cellular organisms; Bacteria; Proteobacteria; delta/epsilon subdivisions; Epsilonproteobacteria; Campylobacterales; Campylobacteraceae; Campylobacter; Campylobacter coli	195	Campylobacter coli
GCA_001491255.1	13116	47106	0	55711	85.55	85.23	0.85	85.55	85.23	0.85	47103.54	1.0e-26	NZ_CP007179.1	1183380	Campylobacter coli RM5611, complete genome	cellular organisms; Bacteria; Proteobacteria; delta/epsilon subdivisions; Epsilonproteobacteria; Campylobacterales; Campylobacteraceae; Campylobacter; Campylobacter coli; Campylobacter coli RM5611	195	Campylobacter coli
GCA_001491275.1	21431	21643	2	59944	35.75	36.84	0.36	35.75	36.84	0.36	21635.41	1.0e-26	NZ_CP076513.1	195	Campylobacter coli strain R19.1157 chromosome, complete genome	cellular organisms; Bacteria; Proteobacteria; delta/epsilon subdivisions; Epsilonproteobacteria; Campylobacterales; Campylobacteraceae; Campylobacter; Campylobacter coli	195	Campylobacter coli
GCA_001491295.1	11080	51500	0	66965	88.92	82.86	0.77	88.92	82.86	0.77	51497.70	1.0e-26	NZ_CP019977.1	195	Campylobacter coli strain aerotolerant OR12, complete genome	cellular organisms; Bacteria; Proteobacteria; delta/epsilon subdivisions; Epsilonproteobacteria; Campylobacterales; Campylobacteraceae; Campylobacter; Campylobacter coli	195	Campylobacter coli
GCA_001491315.1	6650	49229	0	60776	84.99	88.44	0.81	84.99	88.44	0.81	49226.54	1.0e-26	NZ_CP017875.1	195	Campylobacter coli strain ZV1224 chromosome, complete genome	cellular organisms; Bacteria; Proteobacteria; delta/epsilon subdivisions; Epsilonproteobacteria; Campylobacterales; Campylobacteraceae; Campylobacter; Campylobacter coli	195	Campylobacter coli
GCA_001491335.1	9623	52157	0	54740	94.86	96.16	0.95	94.86	96.16	0.95	52156.11	1.0e-26	NZ_CP011015.1	195	Campylobacter coli strain FB1, complete genome	cellular organisms; Bacteria; Proteobacteria; delta/epsilon subdivisions; Epsilonproteobacteria; Campylobacterales; Campylobacteraceae; Campylobacter; Campylobacter coli	195	Campylobacter coli
GCA_001491355.1	11080	50201	0	66965	89.26	80.95	0.75	89.26	80.95	0.75	50198.82	1.0e-26	NZ_CP019977.1	195	Campylobacter coli strain aerotolerant OR12, complete genome	cellular organisms; Bacteria; Proteobacteria; delta/epsilon subdivisions; Epsilonproteobacteria; Campylobacterales; Campylobacteraceae; Campylobacter; Campylobacter coli	195	Campylobacter coli
GCA_001491375.1	11080	21034	2	66965	36.93	33.75	0.31	36.93	33.75	0.31	21026.64	1.0e-26	NZ_CP019977.1	195	Campylobacter coli strain aerotolerant OR12, complete genome	cellular organisms; Bacteria; Proteobacteria; delta/epsilon subdivisions; Epsilonproteobacteria; Campylobacterales; Campylobacteraceae; Campylobacter; Campylobacter coli	195	Campylobacter coli
GCA_001491395.1	6650	49250	0	60776	87.20	88.49	0.81	87.20	88.49	0.81	49247.89	1.0e-26	NZ_CP017875.1	195	Campylobacter coli strain ZV1224 chromosome, complete genome	cellular organisms; Bacteria; Proteobacteria; delta/epsilon subdivisions; Epsilonproteobacteria; Campylobacterales; Campylobacteraceae; Campylobacter; Campylobacter coli	195	Campylobacter coli
GCA_001491415.1	20500	49293	0	55517	89.79	89.85	0.89	89.79	89.85	0.89	49291.21	1.0e-26	NZ_CP066027.1	195	Campylobacter coli strain FDAARGOS_1028 chromosome, complete genome	cellular organisms; Bacteria; Proteobacteria; delta/epsilon subdivisions; Epsilonproteobacteria; Campylobacterales; Campylobacteraceae; Campylobacter; Campylobacter coli	195	Campylobacter coli
GCA_001491435.1	4823	50023	0	56538	85.04	89.21	0.88	85.04	89.21	0.88	50020.45	1.0e-26	NZ_CP040239.1	195	Campylobacter coli strain S9 chromosome, complete genome	cellular organisms; Bacteria; Proteobacteria; delta/epsilon subdivisions; Epsilonproteobacteria; Campylobacterales; Campylobacteraceae; Campylobacter; Campylobacter coli	195	Campylobacter coli
GCA_004890315.1	8036	54958	0	54667	99.90	99.71	1.01	99.90	99.71	1.01	54957.99	1.0e-26	NZ_CP017031.1	32022	Campylobacter jejuni subsp. jejuni strain MTVDSCj07 chromosome, complete genome	cellular organisms; Bacteria; Proteobacteria; delta/epsilon subdivisions; Epsilonproteobacteria; Campylobacterales; Campylobacteraceae; Campylobacter; Campylobacter jejuni; Campylobacter jejuni subsp. jejuni	197	Campylobacter jejuni
GCA_001491475.1	14308	48960	0	56057	87.86	87.53	0.87	87.86	87.53	0.87	48957.93	1.0e-26	NZ_CP017878.1	195	Campylobacter coli strain BG2108 chromosome, complete genome	cellular organisms; Bacteria; Proteobacteria; delta/epsilon subdivisions; Epsilonproteobacteria; Campylobacterales; Campylobacteraceae; Campylobacter; Campylobacter coli	195	Campylobacter coli
GCA_001491495.1	1611	45935	1	60236	79.61	78.34	0.76	79.61	78.34	0.76	45931.25	1.0e-26	NZ_CP007181.1	1183379	Campylobacter coli RM4661, complete genome	cellular organisms; Bacteria; Proteobacteria; delta/epsilon subdivisions; Epsilonproteobacteria; Campylobacterales; Campylobacteraceae; Campylobacter; Campylobacter coli; Campylobacter coli RM4661	195	Campylobacter coli
GCA_001491515.1	11080	21290	2	66965	36.39	34.06	0.32	36.39	34.06	0.32	21282.22	1.0e-26	NZ_CP019977.1	195	Campylobacter coli strain aerotolerant OR12, complete genome	cellular organisms; Bacteria; Proteobacteria; delta/epsilon subdivisions; Epsilonproteobacteria; Campylobacterales; Campylobacteraceae; Campylobacter; Campylobacter coli	195	Campylobacter coli
GCA_001491535.1	8034	49169	0	55519	88.15	89.61	0.89	88.15	89.61	0.89	49167.02	1.0e-26	NZ_CP035927.1	195	Campylobacter coli strain RM2228 chromosome, complete genome	cellular organisms; Bacteria; Proteobacteria; delta/epsilon subdivisions; Epsilonproteobacteria; Campylobacterales; Campylobacteraceae; Campylobacter; Campylobacter coli	195	Campylobacter coli
GCA_001491555.1	11080	21427	2	66965	37.63	34.34	0.32	37.63	34.34	0.32	21419.77	1.0e-26	NZ_CP019977.1	195	Campylobacter coli strain aerotolerant OR12, complete genome	cellular organisms; Bacteria; Proteobacteria; delta/epsilon subdivisions; Epsilonproteobacteria; Campylobacterales; Campylobacteraceae; Campylobacter; Campylobacter coli	195	Campylobacter coli
GCA_001491575.1	11080	21141	2	66965	36.93	33.88	0.32	36.93	33.88	0.32	21133.64	1.0e-26	NZ_CP019977.1	195	Campylobacter coli strain aerotolerant OR12, complete genome	cellular organisms; Bacteria; Proteobacteria; delta/epsilon subdivisions; Epsilonproteobacteria; Campylobacterales; Campylobacteraceae; Campylobacter; Campylobacter coli	195	Campylobacter coli
GCA_001491595.1	11080	51402	0	66965	88.97	82.86	0.77	88.97	82.86	0.77	51399.71	1.0e-26	NZ_CP019977.1	195	Campylobacter coli strain aerotolerant OR12, complete genome	cellular organisms; Bacteria; Proteobacteria; delta/epsilon subdivisions; Epsilonproteobacteria; Campylobacterales; Campylobacteraceae; Campylobacter; Campylobacter coli	195	Campylobacter coli
GCA_001491635.1	9623	49649	0	54740	89.31	91.60	0.91	89.31	91.60	0.91	49647.26	1.0e-26	NZ_CP011015.1	195	Campylobacter coli strain FB1, complete genome	cellular organisms; Bacteria; Proteobacteria; delta/epsilon subdivisions; Epsilonproteobacteria; Campylobacterales; Campylobacteraceae; Campylobacter; Campylobacter coli	195	Campylobacter coli
GCA_001491655.1	16827	49634	0	60568	88.97	89.34	0.82	88.97	89.34	0.82	49632.19	1.0e-26	NZ_CP017873.1	195	Campylobacter coli strain WA333 chromosome, complete genome	cellular organisms; Bacteria; Proteobacteria; delta/epsilon subdivisions; Epsilonproteobacteria; Campylobacterales; Campylobacteraceae; Campylobacter; Campylobacter coli	195	Campylobacter coli
[truncated: 60,665 more rows]

## Sheet: Worldwide
Assembly	BioProject	BioSample	Strain	Isolate	Collected by	Collection Date	Location	Isolation Source	Isolation type	MLST	Virulence genes (n)	Cj1135	Cj1136	Cj1137c	Cj1138	Cj1416c	Cj1417c	Cj1419c	Cj1420c	Cj1421c	Cj1422c	Cj1426c	Cj1427c	Cj1432c	Cj1434c	Cj1435c	Cj1436c	Cj1437c	Cj1438c	Cj1440c	Cjp54	cadF	cdtA	cdtB	cdtC	cheA	cheV	cheW	cheY	ciaB	ciaC	cstIII	cysC	eptC	fcl	flaA	flaB	flaC	flaD
[truncated: 40,372 more rows]
[truncated: 88 more columns]

[truncated: 12 more sheets: North America, Europe, Oceania, South America, Asia, Africa, Distribution summary, VFDB, All clusters, Cluster1, Cluster2, Cluster3]
